# Supplementary material for: Low-frequency variation in TP53 has large effects on head circumference and intracranial volume
Source: Nat Commun. 2019 Jan 21;10:357. doi: 10.1038/s41467-018-07863-x (PMC6341110; doi:10.1038/s41467-018-07863-x)
Supplement: Supplementary file 4 — Supplementary Data 1 [file 41467_2018_7863_MOESM4_ESM.ods]

## Sheet: Sheet1
HC (Pediatric) meta-analysis: Independent single variants (p < 1.0E-04)
SNP	Chr	Position (b37)	EA	EAF	β	SE	p	N	phet
rs147436438	1	198018327	a	0.99	-0.29	0.06	3.0E-06	10007	7.1E-01		Independent SNPs, LD: r2< 0.2 within +/- 500 kb
1:63364071	1	63364071	t	0.00	-0.65	0.14	3.4E-06	8145	8.5E-01
1:63143900	1	63143900	c	1.00	0.66	0.14	3.5E-06	8145	3.3E-01
1:63045669	1	63045669	t	0.00	-0.66	0.14	5.3E-06	8145	5.3E-01
rs115646966	1	183321877	t	0.02	0.24	0.06	1.1E-05	10600	3.6E-01
rs112646892	1	243772302	t	0.19	0.08	0.02	1.5E-05	10600	6.0E-01
rs182073781	1	161524096	a	0.01	0.46	0.11	1.7E-05	6150	4.9E-01
rs3131520	1	25198575	t	0.34	-0.06	0.01	2.0E-05	10600	2.3E-02
1:86934014	1	86934014	a	0.00	0.51	0.12	2.8E-05	8145	7.3E-02
rs72766196	1	229326054	a	0.95	-0.15	0.04	2.8E-05	10600	6.5E-01
1:57624131	1	57624131	t	0.99	0.58	0.14	3.0E-05	6150	5.8E-01
1:62833378	1	62833378	a	0.00	-0.61	0.15	3.2E-05	8145	6.0E-01
rs72762279	1	229195461	t	0.03	0.19	0.05	4.3E-05	10600	8.6E-01
rs28452739	1	103774156	t	0.45	-0.06	0.01	4.6E-05	10600	2.8E-01
rs149884641	1	32586328	t	0.01	0.30	0.07	4.6E-05	9448	7.2E-01
1:154439481	1	154439481	c	0.01	0.52	0.13	5.4E-05	8145	5.6E-01
rs7552693	1	113147898	a	0.74	-0.06	0.02	6.2E-05	10600	2.7E-01
rs115130700	1	98922553	a	0.00	-0.57	0.14	6.4E-05	6150	3.4E-01
rs180773467	1	191083314	t	0.02	0.24	0.06	6.6E-05	10303	6.0E-01
rs681373	1	93470284	a	0.37	0.06	0.01	6.8E-05	10600	9.5E-01
rs3767510	1	201044344	t	0.39	-0.06	0.01	7.0E-05	10600	4.0E-01
rs114693598	1	161500712	t	0.07	-0.11	0.03	7.2E-05	10600	3.5E-01
rs41265172	1	149913562	t	0.04	0.14	0.04	7.3E-05	10600	1.8E-03
rs76599916	1	22637589	c	0.08	0.11	0.03	7.3E-05	10600	4.1E-01
rs35183456	1	100154554	a	0.04	0.14	0.04	7.4E-05	10600	7.0E-01
rs834997	1	100111956	a	0.69	-0.06	0.02	7.5E-05	10600	1.7E-01
1:36316881	1	36316881	c	1.00	0.56	0.14	7.8E-05	8145	1.0E+00
1:161195483	1	161195483	t	0.01	-0.42	0.11	7.9E-05	6383	8.3E-01
1:237557458	1	237557458	a	1.00	0.63	0.16	8.5E-05	7686	6.0E-01
rs1334408	1	232780636	t	0.90	0.09	0.02	8.6E-05	10600	4.2E-01
1:59971893	1	59971893	c	0.00	0.63	0.16	8.8E-05	6383	9.4E-01
rs12129751	1	10235736	a	0.94	0.12	0.03	9.0E-05	10600	3.1E-01
rs61789794	1	106913294	t	0.98	-0.19	0.05	9.3E-05	10303	2.1E-01
rs75988836	1	216641390	t	0.01	0.28	0.07	9.3E-05	10007	3.1E-01
rs184726781	1	228389500	a	0.00	-0.63	0.16	9.4E-05	6150	9.2E-01
rs12122295	1	71133613	a	0.19	-0.07	0.02	9.6E-05	10600	1.8E-01
rs548129	1	112201170	a	0.40	-0.06	0.01	9.6E-05	10600	7.1E-01
rs6659180	1	243995348	t	0.19	0.07	0.02	1.0E-04	10600	4.6E-01
2:33696249	2	33696249	a	1.00	0.58	0.12	7.6E-07	9448	3.2E-01
rs7607737	2	183728290	t	0.12	0.10	0.02	1.1E-06	10600	8.0E-01
2:240671967	2	240671967	a	0.00	-0.69	0.15	3.8E-06	8145	5.2E-01
rs41288837	2	85531116	t	0.03	-0.21	0.05	5.3E-06	10303	5.1E-01
rs75905710	2	233734064	t	0.02	0.23	0.05	7.2E-06	10303	7.9E-01
rs34910088	2	166337467	t	0.68	-0.06	0.01	1.3E-05	10600	5.8E-01
2:81883218	2	81883218	t	0.01	0.44	0.10	1.4E-05	9448	5.4E-01
rs4627609	2	68880436	t	0.64	-0.06	0.01	1.6E-05	10600	5.3E-01
2:85544631	2	85544631	t	0.02	-0.26	0.06	2.2E-05	10007	7.0E-01
2:66413673	2	66413673	a	0.99	-0.46	0.11	2.7E-05	8704	2.7E-01
rs140934354	2	96839410	a	0.01	0.41	0.10	2.7E-05	9448	9.4E-01
rs4894030	2	179461221	a	0.72	0.06	0.02	2.8E-05	10600	7.0E-01
rs78175624	2	31538086	t	0.02	0.21	0.05	2.9E-05	10600	8.9E-01
rs143704760	2	211750709	t	0.01	0.43	0.10	3.2E-05	9448	8.4E-01
rs62183114	2	216692901	a	0.92	-0.11	0.03	3.4E-05	10600	5.7E-01
2:181153471	2	181153471	a	0.99	-0.49	0.12	3.5E-05	10007	9.2E-01
rs113846674	2	66671852	a	0.02	0.20	0.05	3.5E-05	10304	6.3E-02
2:85555139	2	85555139	t	0.02	-0.24	0.06	4.4E-05	10007	7.7E-01
rs75826267	2	25151545	a	0.02	0.20	0.05	4.9E-05	10304	5.5E-01
rs116058094	2	241404810	a	0.04	0.15	0.04	5.2E-05	10600	2.2E-01
rs182548767	2	128047760	a	0.04	-0.24	0.06	5.5E-05	6383	5.9E-01
rs151262927	2	62359094	a	0.01	-0.25	0.06	6.2E-05	10007	8.1E-01
rs17626944	2	21688773	t	0.05	-0.14	0.03	6.2E-05	10600	1.2E-01
rs11902239	2	216352255	a	0.80	-0.07	0.02	6.4E-05	10600	8.7E-01
rs145268595	2	180116381	t	0.00	-0.65	0.16	6.5E-05	6383	8.4E-01
2:227446442	2	227446442	a	0.99	0.43	0.11	6.6E-05	9448	5.6E-01
2:11636115	2	11636115	a	0.00	-0.51	0.13	6.8E-05	9448	3.6E-01
2:37456751	2	37456751	a	0.00	-0.55	0.14	7.0E-05	8145	2.7E-01
rs116791985	2	224380697	a	0.96	-0.15	0.04	7.4E-05	10600	9.1E-01
2:82295024	2	82295024	a	1.00	-0.61	0.15	7.5E-05	7453	1.0E+00
2:107273889	2	107273889	a	0.02	-0.23	0.06	7.6E-05	8145	1.6E-01
rs6711375	2	161090873	a	0.69	-0.06	0.01	7.8E-05	10600	4.0E-01
2:227344152	2	227344152	a	0.01	-0.39	0.10	8.0E-05	9448	8.7E-01
2:191033941	2	191033941	a	0.00	-0.64	0.16	8.3E-05	6150	1.7E-01
rs11692134	2	23989829	t	0.09	-0.10	0.03	8.8E-05	10600	7.3E-01
2:206606226	2	206606226	a	1.00	0.53	0.14	8.9E-05	7453	5.9E-01
rs193222145	2	3266491	a	0.99	0.54	0.14	8.9E-05	8012	8.2E-01
2:172437230	2	172437230	a	0.00	0.55	0.14	9.0E-05	8145	4.5E-01
rs34462373	2	150531512	t	0.11	-0.11	0.03	9.5E-05	8145	5.7E-01
2:19994827	2	19994827	a	0.99	0.29	0.07	9.5E-05	8145	5.7E-01
rs116392807	2	150835556	a	0.97	-0.17	0.04	9.7E-05	10600	3.5E-02
2:181137404	2	181137404	a	1.00	-0.47	0.12	9.7E-05	9448	9.2E-01
rs9308710	2	115961802	t	0.07	-0.10	0.03	9.9E-05	10600	1.6E-01
rs17703779	2	183895919	t	0.09	0.10	0.02	1.0E-04	10600	3.4E-01
3:34934318	3	34934318	a	0.01	0.39	0.08	3.8E-06	10007	1.3E-01
rs16859911	3	112370669	a	0.99	0.49	0.11	1.3E-05	9448	8.3E-01
rs2124532	3	59556604	a	0.58	0.06	0.01	1.3E-05	10600	3.6E-01
rs12491472	3	68936483	a	0.15	-0.09	0.02	1.4E-05	10600	3.3E-01
rs7648586	3	133176402	a	0.14	0.09	0.02	1.6E-05	10600	5.3E-01
rs36063565	3	190531903	t	0.03	0.18	0.04	2.1E-05	10600	9.7E-01
rs141497505	3	10099466	a	1.00	-0.47	0.11	3.1E-05	9448	7.7E-01
rs1826215	3	14887182	t	0.50	0.06	0.01	3.4E-05	10600	4.6E-01
rs149891664	3	130507323	c	0.98	-0.26	0.06	4.1E-05	10600	3.2E-01
rs116317977	3	144723073	a	0.01	-0.30	0.07	4.1E-05	10007	1.1E-02
rs12633354	3	107172996	t	0.99	0.35	0.09	4.4E-05	9448	7.9E-01
rs145213912	3	50674723	t	0.01	0.49	0.12	4.6E-05	8145	5.8E-01
3:9990147	3	9990147	a	1.00	-0.46	0.11	5.3E-05	9448	6.5E-01
rs75128603	3	66808520	t	0.04	0.15	0.04	5.6E-05	10600	6.5E-01
rs73180454	3	181295848	t	0.98	-0.22	0.05	5.6E-05	10303	3.8E-01
3:57197583	3	57197583	a	0.00	0.62	0.16	6.4E-05	8145	1.0E-01
rs17036228	3	3784734	a	0.06	0.12	0.03	6.8E-05	10600	2.8E-01
rs59111311	3	190583851	a	0.90	0.10	0.03	8.0E-05	10600	4.3E-01
3:181307115	3	181307115	a	0.01	0.29	0.07	8.2E-05	10007	1.9E-01
3:44789080	3	44789080	c	1.00	-0.59	0.15	8.8E-05	8145	9.2E-01
3:29166465	3	29166465	t	0.00	0.78	0.20	8.9E-05	6150	6.5E-01
rs62293957	3	135156396	t	0.82	-0.09	0.02	9.4E-05	6383	5.1E-01
rs13315866	3	29672951	a	0.03	-0.17	0.04	9.4E-05	10600	6.3E-01
rs6766170	3	14878830	a	0.49	-0.05	0.01	1.0E-04	10600	5.4E-02
rs183336048	4	128302747	t	0.02	0.31	0.06	3.0E-08	10303	6.2E-01
rs72681859	4	128880185	t	0.94	-0.14	0.03	3.8E-06	10600	3.8E-01
rs114592848	4	27376064	a	0.95	0.15	0.03	8.1E-06	10600	6.4E-01
rs149869672	4	127777021	t	0.98	-0.28	0.06	8.4E-06	10303	8.8E-01
4:172086259	4	172086259	a	0.00	-0.58	0.13	8.7E-06	8145	5.1E-01
rs149481883	4	127784856	t	0.65	-0.08	0.02	2.8E-05	6383	7.9E-01
rs137948322	4	128755648	a	0.98	-0.25	0.06	2.9E-05	10304	8.4E-01
rs10025043	4	128454866	t	0.48	0.06	0.01	3.6E-05	10600	6.4E-01
rs34004000	4	57126068	t	0.56	0.06	0.01	3.7E-05	10600	2.6E-01
rs115374224	4	15954372	a	0.02	-0.24	0.06	5.1E-05	10303	7.6E-01
4:174530062	4	174530062	a	0.00	-0.68	0.17	5.3E-05	6383	8.1E-01
rs4699413	4	96161724	a	0.35	-0.06	0.01	5.3E-05	10600	7.1E-01
4:128608184	4	128608184	t	0.01	0.60	0.15	6.3E-05	6383	1.4E-01
rs147445483	4	53146119	t	0.01	-0.35	0.09	6.5E-05	8145	5.9E-01
rs11737174	4	127848006	a	0.91	-0.10	0.03	6.8E-05	10600	3.4E-01
rs115705533	4	165223640	t	0.98	0.22	0.06	7.6E-05	10303	6.0E-01
rs79173154	4	30664918	a	0.04	-0.14	0.04	9.2E-05	10600	6.2E-01
4:61606977	4	61606977	a	0.99	-0.49	0.13	9.4E-05	7453	6.5E-02
rs143440440	4	27905971	t	0.94	-0.13	0.03	1.1E-04	10600	7.3E-01
rs67426053	5	164766486	t	0.76	0.08	0.02	2.1E-06	10600	9.1E-01
rs3974190	5	410389	a	0.10	-0.11	0.02	3.0E-06	10600	1.1E-01
rs72810783	5	115772168	a	0.03	0.19	0.04	7.6E-06	10600	4.3E-01
rs10065057	5	123194446	t	0.04	0.17	0.04	8.3E-06	10600	5.1E-01
rs62353935	5	29025746	a	0.88	-0.09	0.02	1.5E-05	10600	6.7E-01
rs138599018	5	28614657	a	0.01	0.54	0.12	1.7E-05	8145	4.2E-01
rs151244051	5	39334398	c	0.77	-0.08	0.02	2.9E-05	8145	9.4E-01
rs113458383	5	168414347	t	0.99	-0.33	0.08	2.9E-05	9448	8.2E-01
5:175273194	5	175273194	a	0.99	-0.39	0.09	3.0E-05	10007	8.5E-03
rs4422515	5	72587455	t	0.59	-0.06	0.01	3.8E-05	10600	6.8E-01
rs78785241	5	84088046	a	0.92	0.11	0.03	4.6E-05	10600	6.4E-01
5:168489679	5	168489679	t	0.01	0.36	0.09	4.9E-05	9448	4.5E-01
5:56953421	5	56953421	a	0.01	-0.50	0.12	5.2E-05	8145	6.1E-01
5:175273143	5	175273143	c	0.99	-0.36	0.09	5.9E-05	10303	6.6E-02
rs183679	5	140271017	t	0.48	-0.06	0.01	6.3E-05	10600	6.6E-01
5:164501026	5	164501026	a	0.23	-0.08	0.02	6.4E-05	8145	8.2E-01
rs13170536	5	39090374	t	0.22	0.07	0.02	6.6E-05	10600	1.9E-01
rs138486939	5	14584568	a	0.01	0.35	0.09	7.2E-05	9448	4.9E-01
rs13362084	5	164501025	a	0.77	0.07	0.02	7.3E-05	10600	4.1E-01
rs193218815	5	50533491	t	0.01	-0.40	0.10	7.6E-05	9448	4.0E-01
rs75933228	5	167877068	t	0.06	-0.12	0.03	8.4E-05	10600	1.7E-01
5:16297278	5	16297278	t	1.00	-0.64	0.16	8.6E-05	8145	3.1E-01
5:26212941	5	26212941	a	0.01	-0.37	0.09	9.5E-05	8145	9.9E-01
rs17074610	5	164705666	a	0.80	0.07	0.02	1.0E-04	10600	6.2E-01
rs9268668	6	32413889	a	0.61	-0.08	0.01	1.4E-08	10600	5.0E-01
rs9270049	6	32553716	t	0.33	0.13	0.02	2.0E-08	6383	5.2E-01
6:132796836	6	132796836	t	0.00	0.75	0.14	1.9E-07	9448	2.4E-01
rs11757660	6	31364035	t	0.71	0.08	0.02	4.8E-07	10600	1.9E-01
rs2524098	6	31236316	t	0.65	-0.07	0.01	6.1E-07	10600	3.0E-01
6:32668705	6	32668705	a	0.41	0.08	0.02	8.0E-07	8145	7.3E-01
rs3997901	6	31342156	t	0.22	0.12	0.02	9.4E-07	6383	3.3E-01
rs9388253	6	123856181	a	0.66	0.07	0.02	1.3E-06	10600	6.3E-01
rs2844475	6	31583155	a	0.37	-0.07	0.01	1.3E-06	10600	9.6E-01
rs2500571	6	107657318	t	0.65	0.07	0.01	1.5E-06	10600	1.1E-01
6:32663256	6	32663256	t	0.42	0.08	0.02	2.6E-06	8145	8.8E-01
rs1383264	6	32739967	a	0.45	0.07	0.01	3.1E-06	10600	3.7E-01
rs154977	6	32900018	c	0.33	0.07	0.02	3.3E-06	10600	4.4E-02
rs7349888	6	17082927	a	0.58	-0.07	0.01	3.4E-06	10600	5.5E-01
rs6906986	6	164796851	a	0.63	-0.07	0.01	3.9E-06	10600	2.9E-01
rs2894250	6	32331002	t	0.57	-0.07	0.01	4.2E-06	10600	7.1E-01
rs3130682	6	31884823	t	0.14	0.09	0.02	6.8E-06	10600	9.0E-01
rs55794318	6	103513535	t	0.81	-0.08	0.02	7.4E-06	10600	1.0E-01
rs7772662	6	108977107	a	0.89	0.10	0.02	7.9E-06	10600	4.3E-01
rs146641394	6	31293952	a	0.33	0.10	0.02	8.2E-06	6383	3.1E-01
rs592229	6	31930441	t	0.54	-0.06	0.01	1.1E-05	10600	8.3E-01
rs12206157	6	49744522	t	0.94	0.13	0.03	1.6E-05	10600	9.8E-02
rs3132949	6	32195935	t	0.66	0.06	0.02	1.7E-05	10600	6.5E-01
rs4482997	6	138874951	t	0.04	-0.16	0.04	1.8E-05	10600	9.5E-01
rs191847002	6	73458341	a	0.00	0.73	0.17	1.8E-05	7686	1.0E+00
rs768023	6	108876002	a	0.64	0.06	0.01	1.9E-05	10600	7.6E-02
6:139610920	6	139610920	a	0.00	0.79	0.19	2.0E-05	6150	7.5E-01
rs853974	6	127068983	t	0.27	0.07	0.02	2.0E-05	10600	2.7E-01
rs1049062	6	32634302	a	0.38	0.08	0.02	2.2E-05	8838	6.3E-01
rs9479931	6	154974120	a	0.13	-0.09	0.02	2.2E-05	10600	5.9E-01
rs2734335	6	31893944	a	0.47	-0.06	0.01	2.4E-05	10600	7.7E-01
rs1415701	6	130345835	a	0.26	-0.07	0.02	2.5E-05	10600	6.6E-01
6:121411223	6	121411223	t	0.00	0.60	0.14	2.5E-05	7453	8.8E-01
rs1055559	6	32832786	t	0.91	-0.10	0.02	2.6E-05	10600	1.7E-01
rs6905601	6	32330168	c	0.76	-0.07	0.02	2.7E-05	10600	9.7E-01
rs72815651	6	5361787	c	0.92	-0.11	0.03	3.4E-05	10600	2.8E-02
rs146234427	6	42158526	c	0.01	-0.34	0.08	3.5E-05	9000	4.5E-01
rs79669113	6	160486492	a	0.01	0.26	0.06	3.5E-05	10304	7.9E-01
rs10890560	6	58219707	t	0.42	-0.07	0.02	3.7E-05	8838	9.9E-01
rs4945780	6	107899894	a	0.63	0.06	0.01	4.0E-05	10600	5.4E-01
rs7763702	6	123371299	a	0.01	-0.27	0.07	4.2E-05	10600	2.2E-01
rs116497654	6	31299900	a	0.52	0.08	0.02	4.3E-05	6383	6.9E-01
rs183669627	6	154718892	t	0.01	-0.31	0.08	4.5E-05	10303	4.6E-01
6:31313724	6	31313724	t	0.83	-0.09	0.02	4.5E-05	8145	1.1E-01
6:72305584	6	72305584	a	0.01	-0.46	0.11	4.9E-05	9448	3.5E-01
rs7749559	6	107548462	t	0.32	0.07	0.02	5.6E-05	8145	5.2E-01
rs9352734	6	80152775	a	0.06	-0.12	0.03	5.6E-05	10600	6.1E-01
rs2844495	6	31483136	a	0.67	0.06	0.01	6.3E-05	10600	6.6E-02
rs2095242	6	127217492	t	0.88	-0.09	0.02	6.4E-05	10600	5.4E-01
rs111467388	6	73636423	a	0.04	-0.14	0.03	6.6E-05	10600	6.5E-01
rs2621323	6	32788707	a	0.69	0.06	0.01	7.4E-05	10600	7.5E-01
rs1064944	6	32609299	a	0.76	0.10	0.03	7.5E-05	6383	7.6E-01
rs77551694	6	116158702	a	0.02	0.19	0.05	7.9E-05	10304	4.0E-01
rs80070938	6	57187858	a	0.91	0.10	0.02	8.2E-05	10600	5.0E-01
rs71566445	6	146896434	t	0.98	-0.19	0.05	8.5E-05	10304	9.5E-01
rs9274659	6	32636385	a	0.66	0.06	0.02	8.8E-05	10600	9.0E-01
rs7383287	6	32783086	a	0.79	-0.07	0.02	8.9E-05	10600	2.3E-01
rs11751128	6	155561796	t	0.29	-0.06	0.02	9.1E-05	10600	7.6E-01
rs190437164	6	64723684	a	0.01	-0.36	0.09	9.4E-05	8145	4.5E-01
rs556494266	6	31092547	a	0.61	0.06	0.01	9.5E-05	10600	6.7E-01
rs148247832	6	116458098	t	0.02	0.22	0.06	9.5E-05	10600	5.0E-01
rs113548892	6	58726258	t	0.96	0.17	0.04	9.8E-05	8145	7.5E-01
6:31363375	6	31363375	t	0.23	-0.07	0.02	9.9E-05	8145	4.0E-01
rs116005880	6	32332823	a	0.76	-0.07	0.02	1.0E-04	8145	9.4E-01
rs6970032	7	51637272	a	0.72	-0.07	0.02	4.2E-06	10600	5.3E-01
rs2884050	7	73092568	t	0.54	0.06	0.01	7.5E-06	10600	7.6E-01
rs62481448	7	127568172	t	0.00	-0.62	0.14	1.1E-05	8145	1.8E-01
rs144908211	7	1961255	a	0.02	0.22	0.05	1.2E-05	10600	2.0E-01
rs74962678	7	126845350	a	0.96	0.16	0.04	1.7E-05	10600	3.6E-01
rs150871141	7	156100290	a	0.03	-0.20	0.05	2.4E-05	10600	4.5E-01
7:114433341	7	114433341	a	0.00	0.78	0.19	2.7E-05	6150	5.5E-01
rs10046552	7	94057418	a	0.88	0.09	0.02	2.8E-05	10600	8.7E-01
rs117127734	7	116460220	t	0.01	-0.29	0.07	3.1E-05	10007	6.5E-01
rs78209030	7	130016032	c	0.97	0.16	0.04	3.9E-05	10600	3.3E-01
rs73709851	7	82999079	t	0.97	0.17	0.04	4.1E-05	10600	2.2E-01
rs2077045	7	1309941	t	0.01	-0.36	0.09	4.5E-05	8309	9.3E-01
rs116889832	7	31218188	a	0.02	0.25	0.06	4.5E-05	10600	1.2E-01
rs74764386	7	3530146	t	0.07	-0.12	0.03	4.6E-05	10600	5.1E-01
7:8078112	7	8078112	a	0.00	0.57	0.14	5.4E-05	8145	3.1E-01
rs7810267	7	139814849	t	0.58	0.06	0.02	5.6E-05	8145	9.1E-01
rs11982195	7	7796886	t	0.11	0.09	0.02	6.1E-05	10600	9.4E-01
rs74803832	7	70760130	t	0.02	0.23	0.06	6.1E-05	10007	6.5E-01
rs56049037	7	32947201	a	0.29	-0.06	0.02	6.1E-05	10600	9.4E-01
rs117003609	7	87723933	a	0.01	-0.39	0.10	6.2E-05	10007	4.3E-01
rs117013215	7	106596784	t	0.04	-0.14	0.04	6.3E-05	10600	4.0E-02
rs76899585	7	70442942	c	0.99	-0.30	0.08	6.6E-05	9448	3.2E-01
rs189203175	7	948732	a	0.01	0.38	0.09	7.2E-05	8442	4.2E-02
rs9638295	7	70834413	a	0.90	-0.09	0.02	7.3E-05	10600	7.7E-01
rs117041914	7	49808472	a	0.02	0.25	0.06	7.8E-05	10007	6.6E-01
rs1525110	7	143193805	t	0.55	-0.05	0.01	7.8E-05	10600	5.2E-01
rs2888983	7	95595282	a	0.73	0.06	0.02	8.0E-05	10600	9.5E-01
rs151033543	7	47744104	t	0.01	-0.25	0.06	8.8E-05	10303	8.1E-02
7:51587163	7	51587163	a	0.99	-0.32	0.08	9.2E-05	9448	5.3E-02
7:51583161	7	51583161	a	0.01	0.32	0.08	9.5E-05	9448	4.6E-02
rs35459363	7	73118033	a	0.47	0.05	0.01	1.0E-04	10600	5.0E-01
rs193138930	8	139633410	t	0.01	0.57	0.13	4.7E-06	8145	7.1E-01
rs17055142	8	26201601	t	0.08	0.11	0.03	1.2E-05	10600	7.0E-01
rs141084380	8	107536798	a	0.01	-0.39	0.09	2.3E-05	9448	3.0E-02
rs10504110	8	51971137	a	0.11	-0.09	0.02	2.4E-05	10600	1.1E-01
8:30953543	8	30953543	t	1.00	0.73	0.18	2.8E-05	6383	8.1E-02
rs75037125	8	81775849	c	0.97	-0.18	0.04	3.1E-05	10600	6.0E-01
8:31000512	8	31000512	a	1.00	0.78	0.19	3.2E-05	6383	7.0E-02
rs10102650	8	10367049	t	0.32	0.06	0.01	3.7E-05	10600	3.2E-01
8:30936118	8	30936118	a	0.00	-0.72	0.18	4.4E-05	6383	4.5E-02
8:30913713	8	30913713	t	1.00	0.69	0.17	4.7E-05	6383	3.4E-02
8:30915102	8	30915102	a	1.00	0.69	0.17	4.7E-05	6383	3.4E-02
8:30929151	8	30929151	t	0.00	-0.69	0.17	4.7E-05	6383	3.4E-02
8:30970954	8	30970954	a	0.00	-0.69	0.17	5.0E-05	6383	3.3E-02
8:31016281	8	31016281	t	0.00	-0.70	0.17	5.6E-05	6383	3.6E-02
8:31012669	8	31012669	t	0.00	-0.69	0.17	5.9E-05	6383	2.8E-02
rs188908400	8	17315133	t	0.01	-0.25	0.06	6.0E-05	10007	3.2E-01
8:107531421	8	107531421	t	0.99	-0.48	0.12	6.1E-05	10007	9.7E-01
8:128034269	8	128034269	a	0.00	0.55	0.14	7.3E-05	7453	1.7E-01
rs117490054	8	62301608	a	0.01	0.37	0.09	7.6E-05	10007	6.9E-02
rs148231793	8	19047193	a	1.00	-0.52	0.13	7.8E-05	8145	2.9E-01
rs72636817	8	43617655	a	0.92	0.11	0.03	8.3E-05	10600	8.1E-01
rs116900616	8	125770914	a	0.04	-0.15	0.04	8.6E-05	10600	5.0E-01
rs2444314	8	107481095	c	0.23	0.06	0.02	8.9E-05	10600	6.1E-01
rs1402651	8	20877223	a	0.38	-0.06	0.01	9.0E-05	10600	2.5E-02
rs117966938	8	6402671	a	0.97	-0.18	0.05	9.7E-05	10303	8.6E-01
rs3134382	8	118685049	a	0.07	-0.12	0.03	9.8E-05	8442	7.9E-01
rs118151402	8	43606066	a	0.03	-0.16	0.04	1.0E-04	10600	9.3E-01
rs117857589	9	90485128	t	0.01	0.36	0.07	2.1E-07	10007	1.5E-01
rs2796437	9	84324034	t	0.54	0.07	0.01	2.4E-06	10600	6.5E-02
rs2277162	9	84305700	t	0.26	-0.07	0.02	1.4E-05	10600	3.2E-01
rs72745105	9	107164226	a	0.01	0.42	0.10	2.0E-05	10007	6.9E-01
9:90449902	9	90449902	c	0.00	0.51	0.12	2.0E-05	9448	5.8E-01
9:87575305	9	87575305	t	0.01	-0.51	0.12	2.0E-05	9448	7.6E-01
rs10817431	9	115794614	a	0.69	0.06	0.02	2.3E-05	10600	2.7E-01
rs75230607	9	11340068	t	0.99	0.35	0.08	3.3E-05	9448	3.2E-01
9:104375385	9	104375385	t	0.00	-0.51	0.12	3.5E-05	8145	4.8E-01
rs117063357	9	94079236	t	0.02	-0.23	0.06	4.6E-05	9448	8.4E-01
9:107375574	9	107375574	a	0.01	0.38	0.09	4.7E-05	10007	4.7E-01
9:78813131	9	78813131	t	0.00	-0.53	0.13	4.8E-05	8145	6.7E-01
rs2542249	9	132305053	t	0.37	0.06	0.01	5.1E-05	10600	8.6E-03
rs148759338	9	111313663	t	0.00	-0.69	0.17	5.1E-05	6150	7.9E-01
9:90404366	9	90404366	t	0.00	0.73	0.18	6.1E-05	6150	8.6E-01
9:121423757	9	121423757	t	0.99	0.51	0.13	7.0E-05	8704	2.5E-01
rs79924544	9	126126097	t	0.03	0.18	0.04	7.6E-05	9745	4.7E-01
rs4962060	9	135126458	t	0.51	0.05	0.01	8.1E-05	10600	8.3E-01
rs7021996	9	32170737	t	0.18	0.07	0.02	8.1E-05	10600	6.2E-01
rs884661	9	78911013	t	0.72	0.06	0.02	8.2E-05	10600	5.2E-01
rs6559633	9	84311691	a	0.83	0.07	0.02	1.0E-04	10600	1.6E-01
10:83158731	10	83158731	a	0.01	-0.52	0.11	2.3E-06	10007	7.5E-01
rs9415007	10	71972564	t	0.60	0.06	0.01	1.6E-05	10600	2.7E-02
rs10787470	10	114612876	t	0.55	0.06	0.01	1.8E-05	10600	2.8E-01
rs2590376	10	60057136	c	0.90	-0.13	0.03	2.2E-05	6383	5.7E-01
rs2393455	10	60374898	a	0.58	0.06	0.01	2.4E-05	10600	7.1E-01
rs1915676	10	53030947	a	0.95	-0.14	0.03	2.5E-05	10600	9.5E-01
rs113084697	10	6398029	t	0.96	-0.16	0.04	3.2E-05	10600	2.1E-01
rs117452592	10	70172332	a	0.03	0.19	0.05	4.0E-05	9745	7.7E-01
10:12344774	10	12344774	t	1.00	-0.66	0.16	5.3E-05	6150	5.6E-01
10:24162588	10	24162588	t	1.00	0.72	0.18	5.9E-05	6383	3.3E-01
rs2669154	10	16933460	t	0.61	-0.06	0.01	7.5E-05	10600	6.1E-01
rs11193154	10	108754749	t	0.00	-0.69	0.18	8.0E-05	5691	1.8E-01
rs7906610	10	134607531	a	0.55	-0.06	0.01	8.1E-05	10600	6.6E-02
rs118117547	10	75013395	t	0.01	0.30	0.08	9.1E-05	8704	7.6E-01
rs117921161	10	3986421	a	0.01	0.35	0.09	9.6E-05	9448	3.9E-02
rs1658484	10	60288543	a	0.54	0.06	0.02	1.0E-04	8145	5.1E-01
rs756152	11	15121130	t	0.61	0.06	0.01	8.4E-06	10600	9.5E-01
rs490111	11	117426543	a	0.85	0.08	0.02	1.1E-05	10600	4.4E-01
rs7926190	11	68409963	a	0.28	-0.07	0.02	1.6E-05	10600	9.2E-02
rs72850555	11	9348199	a	0.01	0.30	0.07	1.8E-05	10007	5.2E-01
11:7122553	11	7122553	a	0.00	-0.62	0.14	1.9E-05	7453	7.4E-01
11:7121990	11	7121990	a	0.00	-0.62	0.14	1.9E-05	7453	7.3E-01
11:7120019	11	7120019	a	1.00	0.61	0.14	2.1E-05	7453	7.1E-01
11:7115802	11	7115802	a	1.00	0.61	0.14	2.4E-05	7453	7.0E-01
11:7115055	11	7115055	a	1.00	0.61	0.14	2.4E-05	7453	7.0E-01
11:7110188	11	7110188	t	0.00	-0.60	0.14	2.7E-05	7453	7.1E-01
rs11024662	11	18482932	t	0.25	0.07	0.02	3.9E-05	10600	4.1E-01
11:7109941	11	7109941	a	1.00	0.59	0.14	3.9E-05	7453	7.3E-01
11:7108311	11	7108311	a	0.00	-0.59	0.14	4.0E-05	7453	7.3E-01
11:7109744	11	7109744	a	1.00	0.58	0.14	4.6E-05	7453	7.3E-01
11:7106544	11	7106544	t	0.00	-0.58	0.14	4.6E-05	7453	7.4E-01
rs17246604	11	122232069	t	0.02	-0.29	0.07	4.8E-05	8145	1.6E-01
rs7130636	11	18769339	t	0.70	-0.06	0.02	5.0E-05	10600	7.1E-01
11:7107533	11	7107533	t	0.00	-0.57	0.14	5.1E-05	7453	7.3E-01
rs534595	11	74524935	c	0.78	0.07	0.02	5.2E-05	10600	7.0E-01
rs1122435	11	95416334	a	0.56	-0.06	0.01	6.8E-05	10600	7.2E-01
11:5808186	11	5808186	c	0.00	-0.48	0.12	7.0E-05	9448	8.6E-01
rs16913462	11	13952585	a	0.72	-0.06	0.02	7.3E-05	10600	5.8E-01
11:4640806	11	4640806	c	0.99	-0.40	0.10	8.1E-05	9448	6.9E-01
rs503855	11	74533452	a	0.22	-0.06	0.02	1.0E-04	10600	7.0E-01
rs2337934	12	123745359	a	0.22	0.10	0.02	7.9E-10	10600	6.7E-01
12:123786492	12	123786492	t	0.79	-0.11	0.02	9.6E-09	8145	2.0E-01
rs7306710	12	66376091	t	0.48	0.07	0.01	2.2E-07	10600	3.1E-01
rs3217870	12	4400111	t	0.61	-0.07	0.01	8.1E-07	10600	2.1E-01
rs4545606	12	114878929	t	0.04	-0.17	0.04	1.3E-06	10600	2.9E-01
rs7954519	12	125320155	t	0.80	-0.08	0.02	2.9E-06	10600	8.8E-01
rs143916814	12	70397556	a	0.01	0.40	0.09	7.6E-06	10007	7.3E-01
12:90727496	12	90727496	a	0.99	0.43	0.10	9.0E-06	9448	5.9E-02
12:90785784	12	90785784	c	0.01	-0.44	0.10	9.1E-06	9448	7.8E-02
12:90800093	12	90800093	a	0.01	-0.44	0.10	1.0E-05	9448	1.2E-01
rs187330579	12	119643720	t	0.01	0.39	0.09	1.5E-05	10007	2.5E-01
rs143542785	12	117600850	a	0.01	0.29	0.07	1.5E-05	10007	4.3E-01
rs1019315	12	97594620	t	0.67	-0.06	0.01	2.5E-05	10600	6.8E-01
rs56003832	12	14836077	a	0.02	0.26	0.06	2.5E-05	10007	1.1E-02
rs4288813	12	120355202	c	0.49	0.06	0.01	2.5E-05	10600	6.2E-01
rs16919392	12	126161925	a	0.84	0.08	0.02	2.6E-05	10600	5.9E-01
rs73184017	12	105817813	a	0.22	0.07	0.02	3.0E-05	10600	8.8E-01
rs486124	12	69959207	a	0.72	-0.06	0.02	3.0E-05	10600	6.3E-01
12:90909894	12	90909894	t	0.99	0.39	0.10	4.3E-05	9448	1.1E-01
rs11060441	12	130047232	t	0.75	-0.07	0.02	5.2E-05	10600	9.1E-01
12:90925903	12	90925903	c	0.01	-0.39	0.10	6.6E-05	9448	7.7E-02
rs190933935	12	15915740	t	0.98	-0.24	0.06	7.6E-05	10600	2.3E-01
rs140481490	12	123903400	t	0.03	0.18	0.05	7.8E-05	10600	8.9E-01
rs2870934	12	67848227	a	0.52	0.05	0.01	8.8E-05	10600	9.8E-01
rs10777845	12	97689768	t	0.34	0.06	0.01	9.0E-05	10600	3.3E-01
rs11057852	12	125328826	t	0.05	0.13	0.03	9.2E-05	10600	2.9E-01
rs7307068	12	97557708	t	0.67	-0.06	0.01	1.0E-04	10600	5.8E-01
rs79820132	13	109627620	t	0.10	0.11	0.02	8.4E-07	10600	4.7E-01
rs143683140	13	106159417	a	0.01	0.37	0.08	1.5E-06	10304	9.8E-01
rs1046205	13	113752057	a	0.78	0.08	0.02	5.9E-06	10600	6.1E-01
rs4076168	13	25621910	t	0.26	0.07	0.02	2.0E-05	10600	4.3E-01
rs4426220	13	108484969	c	0.06	-0.14	0.03	2.1E-05	10600	5.5E-01
rs7330399	13	113296884	a	0.68	-0.06	0.02	2.2E-05	10600	4.4E-01
13:115075311	13	115075311	t	0.01	0.62	0.15	2.5E-05	6383	2.7E-01
rs148248620	13	67019736	a	0.90	0.14	0.03	2.8E-05	6383	1.3E-01
rs9552898	13	23840648	a	0.99	0.35	0.08	3.4E-05	9448	7.2E-01
13:59704424	13	59704424	a	1.00	0.53	0.13	4.1E-05	8145	3.1E-01
rs117769124	13	114866323	a	0.99	-0.29	0.07	4.6E-05	9745	1.5E-02
rs58890412	13	91658134	t	0.17	0.10	0.02	4.7E-05	6383	3.9E-01
rs56414043	13	109753331	a	0.02	0.18	0.05	6.6E-05	10600	9.6E-01
13:35752817	13	35752817	a	1.00	-0.74	0.19	8.6E-05	6150	2.6E-01
rs11620141	13	36666833	t	0.07	0.14	0.04	9.8E-05	6383	8.5E-01
rs74868284	13	106181567	a	0.02	0.20	0.05	1.0E-04	10600	9.0E-01
rs17525972	14	35189521	t	0.15	-0.09	0.02	1.4E-06	10600	8.2E-02
rs192909546	14	28266544	a	0.87	0.12	0.03	1.0E-05	6383	5.2E-01
rs10138818	14	101111927	c	0.11	0.10	0.02	1.3E-05	10600	9.6E-01
rs77187148	14	98989587	a	0.97	-0.18	0.04	2.1E-05	10600	3.7E-01
14:96226853	14	96226853	a	0.00	-0.60	0.15	3.3E-05	7453	8.4E-01
14:58576373	14	58576373	a	1.00	0.60	0.14	3.7E-05	8145	2.6E-01
14:51089823	14	51089823	a	1.00	-0.64	0.16	4.0E-05	6383	4.8E-01
14:78017397	14	78017397	t	1.00	0.77	0.19	4.7E-05	6150	2.9E-03
rs8018565	14	71347966	t	0.82	0.07	0.02	5.6E-05	10600	3.5E-01
rs2890039	14	32503366	c	0.33	0.06	0.01	6.0E-05	10600	5.2E-01
rs140832516	14	52363297	a	0.01	-0.31	0.08	6.2E-05	10007	4.9E-01
rs141664582	14	76625659	t	0.96	-0.15	0.04	7.5E-05	10600	7.7E-01
rs146682392	14	28080404	a	0.96	-0.17	0.04	8.3E-05	10600	9.7E-01
rs200014703	14	98966708	a	0.02	0.19	0.05	8.5E-05	10303	1.9E-01
rs114228319	14	89251231	t	0.01	-0.37	0.09	8.7E-05	9448	5.4E-01
rs8015400	14	25930988	a	0.67	0.06	0.01	8.9E-05	10600	2.8E-01
rs10438062	14	35806152	t	0.41	0.06	0.01	9.5E-05	10600	2.9E-01
rs144776363	14	76419784	t	0.01	-0.31	0.08	9.6E-05	9448	2.7E-01
14:58586066	14	58586066	a	1.00	0.56	0.14	1.0E-04	8145	3.8E-01
rs4077648	15	89240642	c	0.50	-0.07	0.01	4.5E-07	10600	8.3E-02
rs6495126	15	75175026	a	0.29	-0.07	0.02	1.1E-05	10600	6.6E-01
rs118183800	15	60639974	a	0.98	-0.28	0.06	1.3E-05	10303	7.5E-01
rs9806571	15	52998842	a	0.65	0.06	0.01	2.3E-05	10600	7.3E-01
rs118139682	15	93873480	a	0.98	-0.23	0.05	3.2E-05	10304	4.8E-01
rs4924118	15	37324228	a	0.77	0.07	0.02	3.3E-05	10600	1.6E-01
rs117476661	15	60025094	t	0.99	-0.32	0.08	3.5E-05	8145	4.9E-01
15:80472845	15	80472845	a	1.00	-0.65	0.16	5.7E-05	6383	3.0E-01
rs150302	15	89946789	c	0.51	-0.06	0.01	6.0E-05	10600	3.5E-01
15:91558204	15	91558204	a	0.00	0.57	0.14	6.2E-05	7453	6.7E-01
15:80487873	15	80487873	a	1.00	-0.74	0.19	6.8E-05	6383	3.9E-01
15:91575449	15	91575449	t	1.00	-0.46	0.12	7.4E-05	9448	5.9E-01
rs147216095	15	85246669	t	0.01	-0.32	0.08	7.9E-05	10007	2.2E-01
15:80349406	15	80349406	t	0.00	0.58	0.15	9.7E-05	6383	2.7E-01
rs11630918	15	75155896	t	0.55	0.05	0.01	1.0E-04	10600	9.3E-02
16:4034348	16	4034348	t	0.01	0.56	0.11	6.0E-07	8145	2.2E-01
rs34043559	16	84467181	t	0.10	0.10	0.02	4.6E-06	10600	9.3E-01
rs143465932	16	5369888	a	1.00	-0.73	0.16	5.5E-06	8145	4.3E-01
16:64217452	16	64217452	a	1.00	-0.65	0.15	1.2E-05	6150	5.7E-01
16:64224980	16	64224980	t	1.00	-0.65	0.15	1.3E-05	6150	5.7E-01
rs71378504	16	249702	a	0.02	0.25	0.06	2.4E-05	10304	1.0E+00
rs9931537	16	26223079	a	0.72	0.06	0.02	3.1E-05	10600	5.7E-01
rs7206265	16	78949241	a	0.40	0.08	0.02	3.4E-05	7302	8.5E-01
rs112077269	16	80431386	a	0.05	-0.16	0.04	3.4E-05	8145	8.5E-01
rs71372800	16	89356701	c	0.21	0.08	0.02	3.8E-05	8145	7.9E-01
rs26852	16	2261657	a	0.49	-0.06	0.01	4.7E-05	10600	4.7E-01
16:64319959	16	64319959	t	1.00	-0.59	0.15	5.2E-05	6150	8.6E-01
16:74784130	16	74784130	a	0.00	-0.55	0.14	8.2E-05	9448	7.2E-01
rs148579588	16	29120577	a	0.91	0.10	0.03	1.1E-04	10600	9.6E-01
rs34712362	17	57162135	a	0.93	-0.15	0.03	3.1E-07	10600	6.1E-01
rs12944693	17	56644816	t	0.93	-0.13	0.03	1.9E-06	10600	5.7E-01
rs626657	17	37332963	a	0.12	-0.10	0.02	4.3E-06	10600	3.3E-01
rs78378222	17	7571752	t	0.98	-0.25	0.06	8.0E-06	10303	5.5E-01
rs1795961	17	77150780	t	0.63	0.06	0.01	1.2E-05	10600	8.4E-01
rs118187743	17	40070818	t	0.04	0.17	0.04	1.3E-05	10600	4.7E-01
rs193126333	17	44323060	t	0.14	-0.13	0.03	1.9E-05	6383	5.0E-01
rs242562	17	44026739	a	0.37	0.06	0.02	2.3E-05	10600	4.1E-01
17:69900161	17	69900161	t	0.01	-0.50	0.12	3.5E-05	9448	5.5E-01
rs138654786	17	45081334	a	0.02	-0.20	0.05	3.6E-05	10600	9.5E-01
rs74927124	17	1839377	a	0.08	0.11	0.03	3.8E-05	10600	2.1E-01
rs183628831	17	58045891	t	0.01	0.38	0.09	4.7E-05	8145	1.1E-01
rs4793360	17	69543626	a	0.09	-0.10	0.02	5.5E-05	10600	2.9E-01
rs116717883	17	65022655	a	0.92	0.12	0.03	8.2E-05	8145	2.7E-01
rs9906743	17	70104091	a	0.03	-0.17	0.04	1.1E-04	10304	2.3E-01
rs142839775	18	20696292	t	0.02	0.22	0.05	7.9E-06	10303	8.7E-01
rs9966518	18	34126256	a	0.40	0.06	0.01	1.9E-05	10600	1.8E-01
rs1395179	18	62337745	t	0.30	0.08	0.02	3.3E-05	6212	8.2E-01
rs11081449	18	8979589	a	0.61	-0.06	0.01	5.9E-05	10600	9.3E-01
rs140159970	18	32780327	t	0.98	-0.23	0.06	9.3E-05	10303	7.4E-01
18:20728216	18	20728216	a	0.01	0.33	0.09	9.8E-05	9448	6.2E-01
18:8292261	18	8292261	c	0.99	0.41	0.11	9.9E-05	9448	9.6E-05
rs78555904	18	6039277	t	0.99	0.36	0.09	1.0E-04	8145	1.7E-01
rs8113423	19	2542673	a	0.52	-0.07	0.01	8.7E-07	10600	8.6E-01
rs144885883	19	16936181	a	0.99	0.30	0.07	9.9E-06	10007	9.5E-01
rs2571145	19	44903916	a	0.69	0.08	0.02	1.3E-05	8838	9.9E-01
rs9677007	19	9787757	a	0.50	0.06	0.01	2.7E-05	10600	7.2E-01
rs111655890	19	38716005	a	0.23	-0.07	0.02	2.8E-05	10600	4.4E-01
19:8613642	19	8613642	a	0.01	0.46	0.12	8.3E-05	8145	4.2E-01
19:19143108	19	19143108	t	0.01	-0.44	0.11	8.6E-05	9448	1.1E-01
rs12709876	19	44895147	a	0.91	0.10	0.03	1.2E-04	10600	1.8E-01
20:36990155	20	36990155	t	0.00	0.55	0.12	8.0E-06	9448	8.5E-01
rs2424333	20	20278144	t	0.42	0.06	0.01	1.4E-05	10600	5.1E-01
20:22150956	20	22150956	t	0.00	-0.71	0.17	1.9E-05	8145	1.0E+00
rs6061349	20	60336002	t	0.70	0.06	0.02	4.0E-05	10600	4.1E-01
rs6031276	20	42616586	a	0.34	-0.06	0.01	5.3E-05	10600	5.1E-01
rs237731	20	47940755	t	0.28	0.06	0.02	5.4E-05	10600	5.1E-01
rs867186	20	33764554	a	0.90	-0.09	0.02	7.6E-05	10600	2.0E-01
rs147959871	20	47061938	c	0.01	0.37	0.09	7.9E-05	8145	5.8E-01
rs945961	20	33769926	a	0.90	-0.09	0.02	1.1E-04	10600	2.0E-01
rs145940677	21	47538439	t	0.01	-0.44	0.10	1.5E-05	10007	9.3E-01
21:41683045	21	41683045	c	0.00	-0.53	0.13	4.6E-05	8145	9.4E-01
21:22060348	21	22060348	a	1.00	0.74	0.18	5.7E-05	6150	4.4E-01
21:23967601	21	23967601	c	0.00	0.58	0.15	6.5E-05	6383	7.1E-01
21:23950750	21	23950750	a	0.00	0.58	0.15	6.5E-05	6383	6.9E-01
21:42839661	21	42839661	t	0.01	-0.37	0.09	8.4E-05	9448	6.8E-01
21:23974161	21	23974161	c	1.00	-0.55	0.14	1.0E-04	6383	9.8E-01
rs2283672	22	46263554	a	0.03	-0.18	0.04	1.7E-05	10600	2.4E-01
rs140854257	22	21309090	t	0.88	-0.09	0.02	1.7E-05	10600	5.6E-01
22:36879126	22	36879126	a	0.00	-0.65	0.15	1.8E-05	6150	3.7E-01
22:19926530	22	19926530	t	1.00	-0.58	0.14	2.7E-05	9448	9.2E-01
22:40092487	22	40092487	t	0.00	0.58	0.14	4.4E-05	8145	3.0E-01
rs16993225	22	23154058	t	0.16	0.10	0.03	4.7E-05	6150	6.9E-01
rs150498687	22	23258081	a	0.01	-0.29	0.07	6.6E-05	9448	9.8E-01
rs117615085	22	46144326	t	0.02	0.24	0.06	7.7E-05	8145	5.2E-01
rs4342045	22	50923408	a	0.57	0.08	0.02	8.6E-05	6212	8.8E-01
rs2854097	22	23255556	t	0.91	0.10	0.02	9.7E-05	10600	1.0E-01
22:28361740	22	28361740	c	0.01	0.48	0.12	1.3E-04	8704	1.3E-01
1:63439069	1	63439069	a	0.00	-0.69	0.14	1.1E-06	9448	1.6E-01
rs147436438	1	198018327	a	0.99	-0.29	0.06	3.0E-06	10007	7.1E-01
1:63364071	1	63364071	t	0.00	-0.65	0.14	3.4E-06	8145	8.5E-01
1:63143900	1	63143900	c	1.00	0.66	0.14	3.5E-06	8145	3.3E-01
1:63045669	1	63045669	t	0.00	-0.66	0.14	5.3E-06	8145	5.3E-01
rs115646966	1	183321877	t	0.02	0.24	0.06	1.1E-05	10600	3.6E-01
rs112646892	1	243772302	t	0.19	0.08	0.02	1.5E-05	10600	6.0E-01
rs182073781	1	161524096	a	0.01	0.46	0.11	1.7E-05	6150	4.9E-01
rs3131520	1	25198575	t	0.34	-0.06	0.01	2.0E-05	10600	2.3E-02
1:86934014	1	86934014	a	0.00	0.51	0.12	2.8E-05	8145	7.3E-02
rs72766196	1	229326054	a	0.95	-0.15	0.04	2.8E-05	10600	6.5E-01
1:57624131	1	57624131	t	0.99	0.58	0.14	3.0E-05	6150	5.8E-01
1:62833378	1	62833378	a	0.00	-0.61	0.15	3.2E-05	8145	6.0E-01
rs72762279	1	229195461	t	0.03	0.19	0.05	4.3E-05	10600	8.6E-01
rs28452739	1	103774156	t	0.45	-0.06	0.01	4.6E-05	10600	2.8E-01
rs149884641	1	32586328	t	0.01	0.30	0.07	4.6E-05	9448	7.2E-01
1:154439481	1	154439481	c	0.01	0.52	0.13	5.4E-05	8145	5.6E-01
rs7552693	1	113147898	a	0.74	-0.06	0.02	6.2E-05	10600	2.7E-01
rs115130700	1	98922553	a	0.00	-0.57	0.14	6.4E-05	6150	3.4E-01
rs180773467	1	191083314	t	0.02	0.24	0.06	6.6E-05	10303	6.0E-01
rs681373	1	93470284	a	0.37	0.06	0.01	6.8E-05	10600	9.5E-01
rs3767510	1	201044344	t	0.39	-0.06	0.01	7.0E-05	10600	4.0E-01
rs114693598	1	161500712	t	0.07	-0.11	0.03	7.2E-05	10600	3.5E-01
rs41265172	1	149913562	t	0.04	0.14	0.04	7.3E-05	10600	1.8E-03
rs76599916	1	22637589	c	0.08	0.11	0.03	7.3E-05	10600	4.1E-01
rs35183456	1	100154554	a	0.04	0.14	0.04	7.4E-05	10600	7.0E-01
rs834997	1	100111956	a	0.69	-0.06	0.02	7.5E-05	10600	1.7E-01
1:36316881	1	36316881	c	1.00	0.56	0.14	7.8E-05	8145	1.0E+00
1:161195483	1	161195483	t	0.01	-0.42	0.11	7.9E-05	6383	8.3E-01
1:237557458	1	237557458	a	1.00	0.63	0.16	8.5E-05	7686	6.0E-01
rs1334408	1	232780636	t	0.90	0.09	0.02	8.6E-05	10600	4.2E-01
1:59971893	1	59971893	c	0.00	0.63	0.16	8.8E-05	6383	9.4E-01
rs12129751	1	10235736	a	0.94	0.12	0.03	9.0E-05	10600	3.1E-01
rs61789794	1	106913294	t	0.98	-0.19	0.05	9.3E-05	10303	2.1E-01
rs75988836	1	216641390	t	0.01	0.28	0.07	9.3E-05	10007	3.1E-01
rs184726781	1	228389500	a	0.00	-0.63	0.16	9.4E-05	6150	9.2E-01
rs12122295	1	71133613	a	0.19	-0.07	0.02	9.6E-05	10600	1.8E-01
rs548129	1	112201170	a	0.40	-0.06	0.01	9.6E-05	10600	7.1E-01
rs6659180	1	243995348	t	0.19	0.07	0.02	1.0E-04	10600	4.6E-01
2:33696249	2	33696249	a	1.00	0.58	0.12	7.6E-07	9448	3.2E-01
rs7607737	2	183728290	t	0.12	0.10	0.02	1.1E-06	10600	8.0E-01
2:240671967	2	240671967	a	0.00	-0.69	0.15	3.8E-06	8145	5.2E-01
rs41288837	2	85531116	t	0.03	-0.21	0.05	5.3E-06	10303	5.1E-01
rs75905710	2	233734064	t	0.02	0.23	0.05	7.2E-06	10303	7.9E-01
rs34910088	2	166337467	t	0.68	-0.06	0.01	1.3E-05	10600	5.8E-01
2:81883218	2	81883218	t	0.01	0.44	0.10	1.4E-05	9448	5.4E-01
rs4627609	2	68880436	t	0.64	-0.06	0.01	1.6E-05	10600	5.3E-01
2:85544631	2	85544631	t	0.02	-0.26	0.06	2.2E-05	10007	7.0E-01
2:66413673	2	66413673	a	0.99	-0.46	0.11	2.7E-05	8704	2.7E-01
rs140934354	2	96839410	a	0.01	0.41	0.10	2.7E-05	9448	9.4E-01
rs4894030	2	179461221	a	0.72	0.06	0.02	2.8E-05	10600	7.0E-01
rs78175624	2	31538086	t	0.02	0.21	0.05	2.9E-05	10600	8.9E-01
rs143704760	2	211750709	t	0.01	0.43	0.10	3.2E-05	9448	8.4E-01
rs62183114	2	216692901	a	0.92	-0.11	0.03	3.4E-05	10600	5.7E-01
2:181153471	2	181153471	a	0.99	-0.49	0.12	3.5E-05	10007	9.2E-01
rs113846674	2	66671852	a	0.02	0.20	0.05	3.5E-05	10304	6.3E-02
2:85555139	2	85555139	t	0.02	-0.24	0.06	4.4E-05	10007	7.7E-01
rs75826267	2	25151545	a	0.02	0.20	0.05	4.9E-05	10304	5.5E-01
rs116058094	2	241404810	a	0.04	0.15	0.04	5.2E-05	10600	2.2E-01
rs182548767	2	128047760	a	0.04	-0.24	0.06	5.5E-05	6383	5.9E-01
rs151262927	2	62359094	a	0.01	-0.25	0.06	6.2E-05	10007	8.1E-01
rs17626944	2	21688773	t	0.05	-0.14	0.03	6.2E-05	10600	1.2E-01
rs11902239	2	216352255	a	0.80	-0.07	0.02	6.4E-05	10600	8.7E-01
rs145268595	2	180116381	t	0.00	-0.65	0.16	6.5E-05	6383	8.4E-01
2:227446442	2	227446442	a	0.99	0.43	0.11	6.6E-05	9448	5.6E-01
2:11636115	2	11636115	a	0.00	-0.51	0.13	6.8E-05	9448	3.6E-01
2:37456751	2	37456751	a	0.00	-0.55	0.14	7.0E-05	8145	2.7E-01
rs116791985	2	224380697	a	0.96	-0.15	0.04	7.4E-05	10600	9.1E-01
2:82295024	2	82295024	a	1.00	-0.61	0.15	7.5E-05	7453	1.0E+00
2:107273889	2	107273889	a	0.02	-0.23	0.06	7.6E-05	8145	1.6E-01
rs6711375	2	161090873	a	0.69	-0.06	0.01	7.8E-05	10600	4.0E-01
2:227344152	2	227344152	a	0.01	-0.39	0.10	8.0E-05	9448	8.7E-01
2:191033941	2	191033941	a	0.00	-0.64	0.16	8.3E-05	6150	1.7E-01
rs11692134	2	23989829	t	0.09	-0.10	0.03	8.8E-05	10600	7.3E-01
2:206606226	2	206606226	a	1.00	0.53	0.14	8.9E-05	7453	5.9E-01
rs193222145	2	3266491	a	0.99	0.54	0.14	8.9E-05	8012	8.2E-01
2:172437230	2	172437230	a	0.00	0.55	0.14	9.0E-05	8145	4.5E-01
rs34462373	2	150531512	t	0.11	-0.11	0.03	9.5E-05	8145	5.7E-01
2:19994827	2	19994827	a	0.99	0.29	0.07	9.5E-05	8145	5.7E-01
rs116392807	2	150835556	a	0.97	-0.17	0.04	9.7E-05	10600	3.5E-02
2:181137404	2	181137404	a	1.00	-0.47	0.12	9.7E-05	9448	9.2E-01
rs9308710	2	115961802	t	0.07	-0.10	0.03	9.9E-05	10600	1.6E-01
rs17703779	2	183895919	t	0.09	0.10	0.02	1.0E-04	10600	3.4E-01
3:34934318	3	34934318	a	0.01	0.39	0.08	3.8E-06	10007	1.3E-01
rs16859911	3	112370669	a	0.99	0.49	0.11	1.3E-05	9448	8.3E-01
rs2124532	3	59556604	a	0.58	0.06	0.01	1.3E-05	10600	3.6E-01
rs12491472	3	68936483	a	0.15	-0.09	0.02	1.4E-05	10600	3.3E-01
rs7648586	3	133176402	a	0.14	0.09	0.02	1.6E-05	10600	5.3E-01
rs36063565	3	190531903	t	0.03	0.18	0.04	2.1E-05	10600	9.7E-01
rs141497505	3	10099466	a	1.00	-0.47	0.11	3.1E-05	9448	7.7E-01
rs1826215	3	14887182	t	0.50	0.06	0.01	3.4E-05	10600	4.6E-01
rs149891664	3	130507323	c	0.98	-0.26	0.06	4.1E-05	10600	3.2E-01
rs116317977	3	144723073	a	0.01	-0.30	0.07	4.1E-05	10007	1.1E-02
rs12633354	3	107172996	t	0.99	0.35	0.09	4.4E-05	9448	7.9E-01
rs145213912	3	50674723	t	0.01	0.49	0.12	4.6E-05	8145	5.8E-01
3:9990147	3	9990147	a	1.00	-0.46	0.11	5.3E-05	9448	6.5E-01
rs75128603	3	66808520	t	0.04	0.15	0.04	5.6E-05	10600	6.5E-01
rs73180454	3	181295848	t	0.98	-0.22	0.05	5.6E-05	10303	3.8E-01
3:57197583	3	57197583	a	0.00	0.62	0.16	6.4E-05	8145	1.0E-01
rs17036228	3	3784734	a	0.06	0.12	0.03	6.8E-05	10600	2.8E-01
rs59111311	3	190583851	a	0.90	0.10	0.03	8.0E-05	10600	4.3E-01
3:181307115	3	181307115	a	0.01	0.29	0.07	8.2E-05	10007	1.9E-01
3:44789080	3	44789080	c	1.00	-0.59	0.15	8.8E-05	8145	9.2E-01
3:29166465	3	29166465	t	0.00	0.78	0.20	8.9E-05	6150	6.5E-01
rs62293957	3	135156396	t	0.82	-0.09	0.02	9.4E-05	6383	5.1E-01
rs13315866	3	29672951	a	0.03	-0.17	0.04	9.4E-05	10600	6.3E-01
rs6766170	3	14878830	a	0.49	-0.05	0.01	1.0E-04	10600	5.4E-02
rs183336048	4	128302747	t	0.02	0.31	0.06	3.0E-08	10303	6.2E-01
rs72681859	4	128880185	t	0.94	-0.14	0.03	3.8E-06	10600	3.8E-01
rs114592848	4	27376064	a	0.95	0.15	0.03	8.1E-06	10600	6.4E-01
rs149869672	4	127777021	t	0.98	-0.28	0.06	8.4E-06	10303	8.8E-01
4:172086259	4	172086259	a	0.00	-0.58	0.13	8.7E-06	8145	5.1E-01
rs149481883	4	127784856	t	0.65	-0.08	0.02	2.8E-05	6383	7.9E-01
rs137948322	4	128755648	a	0.98	-0.25	0.06	2.9E-05	10304	8.4E-01
rs10025043	4	128454866	t	0.48	0.06	0.01	3.6E-05	10600	6.4E-01
rs34004000	4	57126068	t	0.56	0.06	0.01	3.7E-05	10600	2.6E-01
rs115374224	4	15954372	a	0.02	-0.24	0.06	5.1E-05	10303	7.6E-01
4:174530062	4	174530062	a	0.00	-0.68	0.17	5.3E-05	6383	8.1E-01
rs4699413	4	96161724	a	0.35	-0.06	0.01	5.3E-05	10600	7.1E-01
4:128608184	4	128608184	t	0.01	0.60	0.15	6.3E-05	6383	1.4E-01
rs147445483	4	53146119	t	0.01	-0.35	0.09	6.5E-05	8145	5.9E-01
rs11737174	4	127848006	a	0.91	-0.10	0.03	6.8E-05	10600	3.4E-01
rs115705533	4	165223640	t	0.98	0.22	0.06	7.6E-05	10303	6.0E-01
rs79173154	4	30664918	a	0.04	-0.14	0.04	9.2E-05	10600	6.2E-01
4:61606977	4	61606977	a	0.99	-0.49	0.13	9.4E-05	7453	6.5E-02
rs143440440	4	27905971	t	0.94	-0.13	0.03	1.1E-04	10600	7.3E-01
rs67426053	5	164766486	t	0.76	0.08	0.02	2.1E-06	10600	9.1E-01
rs3974190	5	410389	a	0.10	-0.11	0.02	3.0E-06	10600	1.1E-01
rs72810783	5	115772168	a	0.03	0.19	0.04	7.6E-06	10600	4.3E-01
rs10065057	5	123194446	t	0.04	0.17	0.04	8.3E-06	10600	5.1E-01
rs62353935	5	29025746	a	0.88	-0.09	0.02	1.5E-05	10600	6.7E-01
rs138599018	5	28614657	a	0.01	0.54	0.12	1.7E-05	8145	4.2E-01
rs151244051	5	39334398	c	0.77	-0.08	0.02	2.9E-05	8145	9.4E-01
rs113458383	5	168414347	t	0.99	-0.33	0.08	2.9E-05	9448	8.2E-01
5:175273194	5	175273194	a	0.99	-0.39	0.09	3.0E-05	10007	8.5E-03
rs4422515	5	72587455	t	0.59	-0.06	0.01	3.8E-05	10600	6.8E-01
rs78785241	5	84088046	a	0.92	0.11	0.03	4.6E-05	10600	6.4E-01
5:168489679	5	168489679	t	0.01	0.36	0.09	4.9E-05	9448	4.5E-01
5:56953421	5	56953421	a	0.01	-0.50	0.12	5.2E-05	8145	6.1E-01
5:175273143	5	175273143	c	0.99	-0.36	0.09	5.9E-05	10303	6.6E-02
rs183679	5	140271017	t	0.48	-0.06	0.01	6.3E-05	10600	6.6E-01
5:164501026	5	164501026	a	0.23	-0.08	0.02	6.4E-05	8145	8.2E-01
rs13170536	5	39090374	t	0.22	0.07	0.02	6.6E-05	10600	1.9E-01
rs138486939	5	14584568	a	0.01	0.35	0.09	7.2E-05	9448	4.9E-01
rs13362084	5	164501025	a	0.77	0.07	0.02	7.3E-05	10600	4.1E-01
rs193218815	5	50533491	t	0.01	-0.40	0.10	7.6E-05	9448	4.0E-01
rs75933228	5	167877068	t	0.06	-0.12	0.03	8.4E-05	10600	1.7E-01
5:16297278	5	16297278	t	1.00	-0.64	0.16	8.6E-05	8145	3.1E-01
5:26212941	5	26212941	a	0.01	-0.37	0.09	9.5E-05	8145	9.9E-01
rs17074610	5	164705666	a	0.80	0.07	0.02	1.0E-04	10600	6.2E-01
rs9268668	6	32413889	a	0.61	-0.08	0.01	1.4E-08	10600	5.0E-01
rs9270049	6	32553716	t	0.33	0.13	0.02	2.0E-08	6383	5.2E-01
6:132796836	6	132796836	t	0.00	0.75	0.14	1.9E-07	9448	2.4E-01
rs11757660	6	31364035	t	0.71	0.08	0.02	4.8E-07	10600	1.9E-01
rs2524098	6	31236316	t	0.65	-0.07	0.01	6.1E-07	10600	3.0E-01
6:32668705	6	32668705	a	0.41	0.08	0.02	8.0E-07	8145	7.3E-01
rs3997901	6	31342156	t	0.22	0.12	0.02	9.4E-07	6383	3.3E-01
rs9388253	6	123856181	a	0.66	0.07	0.02	1.3E-06	10600	6.3E-01
rs2844475	6	31583155	a	0.37	-0.07	0.01	1.3E-06	10600	9.6E-01
rs2500571	6	107657318	t	0.65	0.07	0.01	1.5E-06	10600	1.1E-01
6:32663256	6	32663256	t	0.42	0.08	0.02	2.6E-06	8145	8.8E-01
rs1383264	6	32739967	a	0.45	0.07	0.01	3.1E-06	10600	3.7E-01
rs154977	6	32900018	c	0.33	0.07	0.02	3.3E-06	10600	4.4E-02
rs7349888	6	17082927	a	0.58	-0.07	0.01	3.4E-06	10600	5.5E-01
rs6906986	6	164796851	a	0.63	-0.07	0.01	3.9E-06	10600	2.9E-01
rs2894250	6	32331002	t	0.57	-0.07	0.01	4.2E-06	10600	7.1E-01
rs3130682	6	31884823	t	0.14	0.09	0.02	6.8E-06	10600	9.0E-01
rs55794318	6	103513535	t	0.81	-0.08	0.02	7.4E-06	10600	1.0E-01
rs7772662	6	108977107	a	0.89	0.10	0.02	7.9E-06	10600	4.3E-01
rs146641394	6	31293952	a	0.33	0.10	0.02	8.2E-06	6383	3.1E-01
rs592229	6	31930441	t	0.54	-0.06	0.01	1.1E-05	10600	8.3E-01
rs12206157	6	49744522	t	0.94	0.13	0.03	1.6E-05	10600	9.8E-02
rs3132949	6	32195935	t	0.66	0.06	0.02	1.7E-05	10600	6.5E-01
rs4482997	6	138874951	t	0.04	-0.16	0.04	1.8E-05	10600	9.5E-01
rs191847002	6	73458341	a	0.00	0.73	0.17	1.8E-05	7686	1.0E+00
rs768023	6	108876002	a	0.64	0.06	0.01	1.9E-05	10600	7.6E-02
6:139610920	6	139610920	a	0.00	0.79	0.19	2.0E-05	6150	7.5E-01
rs853974	6	127068983	t	0.27	0.07	0.02	2.0E-05	10600	2.7E-01
rs1049062	6	32634302	a	0.38	0.08	0.02	2.2E-05	8838	6.3E-01
rs9479931	6	154974120	a	0.13	-0.09	0.02	2.2E-05	10600	5.9E-01
rs2734335	6	31893944	a	0.47	-0.06	0.01	2.4E-05	10600	7.7E-01
rs1415701	6	130345835	a	0.26	-0.07	0.02	2.5E-05	10600	6.6E-01
6:121411223	6	121411223	t	0.00	0.60	0.14	2.5E-05	7453	8.8E-01
rs1055559	6	32832786	t	0.91	-0.10	0.02	2.6E-05	10600	1.7E-01
rs6905601	6	32330168	c	0.76	-0.07	0.02	2.7E-05	10600	9.7E-01
rs72815651	6	5361787	c	0.92	-0.11	0.03	3.4E-05	10600	2.8E-02
rs146234427	6	42158526	c	0.01	-0.34	0.08	3.5E-05	9000	4.5E-01
rs79669113	6	160486492	a	0.01	0.26	0.06	3.5E-05	10304	7.9E-01
rs10890560	6	58219707	t	0.42	-0.07	0.02	3.7E-05	8838	9.9E-01
rs4945780	6	107899894	a	0.63	0.06	0.01	4.0E-05	10600	5.4E-01
rs7763702	6	123371299	a	0.01	-0.27	0.07	4.2E-05	10600	2.2E-01
rs116497654	6	31299900	a	0.52	0.08	0.02	4.3E-05	6383	6.9E-01
rs183669627	6	154718892	t	0.01	-0.31	0.08	4.5E-05	10303	4.6E-01
6:31313724	6	31313724	t	0.83	-0.09	0.02	4.5E-05	8145	1.1E-01
6:72305584	6	72305584	a	0.01	-0.46	0.11	4.9E-05	9448	3.5E-01
rs7749559	6	107548462	t	0.32	0.07	0.02	5.6E-05	8145	5.2E-01
rs9352734	6	80152775	a	0.06	-0.12	0.03	5.6E-05	10600	6.1E-01
rs2844495	6	31483136	a	0.67	0.06	0.01	6.3E-05	10600	6.6E-02
rs2095242	6	127217492	t	0.88	-0.09	0.02	6.4E-05	10600	5.4E-01
rs111467388	6	73636423	a	0.04	-0.14	0.03	6.6E-05	10600	6.5E-01
rs2621323	6	32788707	a	0.69	0.06	0.01	7.4E-05	10600	7.5E-01
rs1064944	6	32609299	a	0.76	0.10	0.03	7.5E-05	6383	7.6E-01
rs77551694	6	116158702	a	0.02	0.19	0.05	7.9E-05	10304	4.0E-01
rs80070938	6	57187858	a	0.91	0.10	0.02	8.2E-05	10600	5.0E-01
rs71566445	6	146896434	t	0.98	-0.19	0.05	8.5E-05	10304	9.5E-01
rs9274659	6	32636385	a	0.66	0.06	0.02	8.8E-05	10600	9.0E-01
rs7383287	6	32783086	a	0.79	-0.07	0.02	8.9E-05	10600	2.3E-01
rs11751128	6	155561796	t	0.29	-0.06	0.02	9.1E-05	10600	7.6E-01
rs190437164	6	64723684	a	0.01	-0.36	0.09	9.4E-05	8145	4.5E-01
rs556494266	6	31092547	a	0.61	0.06	0.01	9.5E-05	10600	6.7E-01
rs148247832	6	116458098	t	0.02	0.22	0.06	9.5E-05	10600	5.0E-01
rs113548892	6	58726258	t	0.96	0.17	0.04	9.8E-05	8145	7.5E-01
6:31363375	6	31363375	t	0.23	-0.07	0.02	9.9E-05	8145	4.0E-01
rs116005880	6	32332823	a	0.76	-0.07	0.02	1.0E-04	8145	9.4E-01
rs6970032	7	51637272	a	0.72	-0.07	0.02	4.2E-06	10600	5.3E-01
rs2884050	7	73092568	t	0.54	0.06	0.01	7.5E-06	10600	7.6E-01
rs62481448	7	127568172	t	0.00	-0.62	0.14	1.1E-05	8145	1.8E-01
rs144908211	7	1961255	a	0.02	0.22	0.05	1.2E-05	10600	2.0E-01
rs74962678	7	126845350	a	0.96	0.16	0.04	1.7E-05	10600	3.6E-01
rs150871141	7	156100290	a	0.03	-0.20	0.05	2.4E-05	10600	4.5E-01
7:114433341	7	114433341	a	0.00	0.78	0.19	2.7E-05	6150	5.5E-01
rs10046552	7	94057418	a	0.88	0.09	0.02	2.8E-05	10600	8.7E-01
rs117127734	7	116460220	t	0.01	-0.29	0.07	3.1E-05	10007	6.5E-01
rs78209030	7	130016032	c	0.97	0.16	0.04	3.9E-05	10600	3.3E-01
rs73709851	7	82999079	t	0.97	0.17	0.04	4.1E-05	10600	2.2E-01
rs2077045	7	1309941	t	0.01	-0.36	0.09	4.5E-05	8309	9.3E-01
rs116889832	7	31218188	a	0.02	0.25	0.06	4.5E-05	10600	1.2E-01
rs74764386	7	3530146	t	0.07	-0.12	0.03	4.6E-05	10600	5.1E-01
7:8078112	7	8078112	a	0.00	0.57	0.14	5.4E-05	8145	3.1E-01
rs7810267	7	139814849	t	0.58	0.06	0.02	5.6E-05	8145	9.1E-01
rs11982195	7	7796886	t	0.11	0.09	0.02	6.1E-05	10600	9.4E-01
rs74803832	7	70760130	t	0.02	0.23	0.06	6.1E-05	10007	6.5E-01
rs56049037	7	32947201	a	0.29	-0.06	0.02	6.1E-05	10600	9.4E-01
rs117003609	7	87723933	a	0.01	-0.39	0.10	6.2E-05	10007	4.3E-01
rs117013215	7	106596784	t	0.04	-0.14	0.04	6.3E-05	10600	4.0E-02
rs76899585	7	70442942	c	0.99	-0.30	0.08	6.6E-05	9448	3.2E-01
rs189203175	7	948732	a	0.01	0.38	0.09	7.2E-05	8442	4.2E-02
rs9638295	7	70834413	a	0.90	-0.09	0.02	7.3E-05	10600	7.7E-01
rs117041914	7	49808472	a	0.02	0.25	0.06	7.8E-05	10007	6.6E-01
rs1525110	7	143193805	t	0.55	-0.05	0.01	7.8E-05	10600	5.2E-01
rs2888983	7	95595282	a	0.73	0.06	0.02	8.0E-05	10600	9.5E-01
rs151033543	7	47744104	t	0.01	-0.25	0.06	8.8E-05	10303	8.1E-02
7:51587163	7	51587163	a	0.99	-0.32	0.08	9.2E-05	9448	5.3E-02
7:51583161	7	51583161	a	0.01	0.32	0.08	9.5E-05	9448	4.6E-02
rs35459363	7	73118033	a	0.47	0.05	0.01	1.0E-04	10600	5.0E-01
rs193138930	8	139633410	t	0.01	0.57	0.13	4.7E-06	8145	7.1E-01
rs17055142	8	26201601	t	0.08	0.11	0.03	1.2E-05	10600	7.0E-01
rs141084380	8	107536798	a	0.01	-0.39	0.09	2.3E-05	9448	3.0E-02
rs10504110	8	51971137	a	0.11	-0.09	0.02	2.4E-05	10600	1.1E-01
8:30953543	8	30953543	t	1.00	0.73	0.18	2.8E-05	6383	8.1E-02
rs75037125	8	81775849	c	0.97	-0.18	0.04	3.1E-05	10600	6.0E-01
8:31000512	8	31000512	a	1.00	0.78	0.19	3.2E-05	6383	7.0E-02
rs10102650	8	10367049	t	0.32	0.06	0.01	3.7E-05	10600	3.2E-01
8:30936118	8	30936118	a	0.00	-0.72	0.18	4.4E-05	6383	4.5E-02
8:30913713	8	30913713	t	1.00	0.69	0.17	4.7E-05	6383	3.4E-02
8:30915102	8	30915102	a	1.00	0.69	0.17	4.7E-05	6383	3.4E-02
8:30929151	8	30929151	t	0.00	-0.69	0.17	4.7E-05	6383	3.4E-02
8:30970954	8	30970954	a	0.00	-0.69	0.17	5.0E-05	6383	3.3E-02
8:31016281	8	31016281	t	0.00	-0.70	0.17	5.6E-05	6383	3.6E-02
8:31012669	8	31012669	t	0.00	-0.69	0.17	5.9E-05	6383	2.8E-02
rs188908400	8	17315133	t	0.01	-0.25	0.06	6.0E-05	10007	3.2E-01
8:107531421	8	107531421	t	0.99	-0.48	0.12	6.1E-05	10007	9.7E-01
8:128034269	8	128034269	a	0.00	0.55	0.14	7.3E-05	7453	1.7E-01
rs117490054	8	62301608	a	0.01	0.37	0.09	7.6E-05	10007	6.9E-02
rs148231793	8	19047193	a	1.00	-0.52	0.13	7.8E-05	8145	2.9E-01
rs72636817	8	43617655	a	0.92	0.11	0.03	8.3E-05	10600	8.1E-01
rs116900616	8	125770914	a	0.04	-0.15	0.04	8.6E-05	10600	5.0E-01
rs2444314	8	107481095	c	0.23	0.06	0.02	8.9E-05	10600	6.1E-01
rs1402651	8	20877223	a	0.38	-0.06	0.01	9.0E-05	10600	2.5E-02
rs117966938	8	6402671	a	0.97	-0.18	0.05	9.7E-05	10303	8.6E-01
rs3134382	8	118685049	a	0.07	-0.12	0.03	9.8E-05	8442	7.9E-01
rs118151402	8	43606066	a	0.03	-0.16	0.04	1.0E-04	10600	9.3E-01
rs117857589	9	90485128	t	0.01	0.36	0.07	2.1E-07	10007	1.5E-01
rs2796437	9	84324034	t	0.54	0.07	0.01	2.4E-06	10600	6.5E-02
rs2277162	9	84305700	t	0.26	-0.07	0.02	1.4E-05	10600	3.2E-01
rs72745105	9	107164226	a	0.01	0.42	0.10	2.0E-05	10007	6.9E-01
9:90449902	9	90449902	c	0.00	0.51	0.12	2.0E-05	9448	5.8E-01
9:87575305	9	87575305	t	0.01	-0.51	0.12	2.0E-05	9448	7.6E-01
rs10817431	9	115794614	a	0.69	0.06	0.02	2.3E-05	10600	2.7E-01
rs75230607	9	11340068	t	0.99	0.35	0.08	3.3E-05	9448	3.2E-01
9:104375385	9	104375385	t	0.00	-0.51	0.12	3.5E-05	8145	4.8E-01
rs117063357	9	94079236	t	0.02	-0.23	0.06	4.6E-05	9448	8.4E-01
9:107375574	9	107375574	a	0.01	0.38	0.09	4.7E-05	10007	4.7E-01
9:78813131	9	78813131	t	0.00	-0.53	0.13	4.8E-05	8145	6.7E-01
rs2542249	9	132305053	t	0.37	0.06	0.01	5.1E-05	10600	8.6E-03
rs148759338	9	111313663	t	0.00	-0.69	0.17	5.1E-05	6150	7.9E-01
9:90404366	9	90404366	t	0.00	0.73	0.18	6.1E-05	6150	8.6E-01
9:121423757	9	121423757	t	0.99	0.51	0.13	7.0E-05	8704	2.5E-01
rs79924544	9	126126097	t	0.03	0.18	0.04	7.6E-05	9745	4.7E-01
rs4962060	9	135126458	t	0.51	0.05	0.01	8.1E-05	10600	8.3E-01
rs7021996	9	32170737	t	0.18	0.07	0.02	8.1E-05	10600	6.2E-01
rs884661	9	78911013	t	0.72	0.06	0.02	8.2E-05	10600	5.2E-01
rs6559633	9	84311691	a	0.83	0.07	0.02	1.0E-04	10600	1.6E-01
10:83158731	10	83158731	a	0.01	-0.52	0.11	2.3E-06	10007	7.5E-01
rs9415007	10	71972564	t	0.60	0.06	0.01	1.6E-05	10600	2.7E-02
rs10787470	10	114612876	t	0.55	0.06	0.01	1.8E-05	10600	2.8E-01
rs2590376	10	60057136	c	0.90	-0.13	0.03	2.2E-05	6383	5.7E-01
rs2393455	10	60374898	a	0.58	0.06	0.01	2.4E-05	10600	7.1E-01
rs1915676	10	53030947	a	0.95	-0.14	0.03	2.5E-05	10600	9.5E-01
rs113084697	10	6398029	t	0.96	-0.16	0.04	3.2E-05	10600	2.1E-01
rs117452592	10	70172332	a	0.03	0.19	0.05	4.0E-05	9745	7.7E-01
10:12344774	10	12344774	t	1.00	-0.66	0.16	5.3E-05	6150	5.6E-01
10:24162588	10	24162588	t	1.00	0.72	0.18	5.9E-05	6383	3.3E-01
rs2669154	10	16933460	t	0.61	-0.06	0.01	7.5E-05	10600	6.1E-01
rs11193154	10	108754749	t	0.00	-0.69	0.18	8.0E-05	5691	1.8E-01
rs7906610	10	134607531	a	0.55	-0.06	0.01	8.1E-05	10600	6.6E-02
rs118117547	10	75013395	t	0.01	0.30	0.08	9.1E-05	8704	7.6E-01
rs117921161	10	3986421	a	0.01	0.35	0.09	9.6E-05	9448	3.9E-02
rs1658484	10	60288543	a	0.54	0.06	0.02	1.0E-04	8145	5.1E-01
rs756152	11	15121130	t	0.61	0.06	0.01	8.4E-06	10600	9.5E-01
rs490111	11	117426543	a	0.85	0.08	0.02	1.1E-05	10600	4.4E-01
rs7926190	11	68409963	a	0.28	-0.07	0.02	1.6E-05	10600	9.2E-02
rs72850555	11	9348199	a	0.01	0.30	0.07	1.8E-05	10007	5.2E-01
11:7122553	11	7122553	a	0.00	-0.62	0.14	1.9E-05	7453	7.4E-01
11:7121990	11	7121990	a	0.00	-0.62	0.14	1.9E-05	7453	7.3E-01
11:7120019	11	7120019	a	1.00	0.61	0.14	2.1E-05	7453	7.1E-01
11:7115802	11	7115802	a	1.00	0.61	0.14	2.4E-05	7453	7.0E-01
11:7115055	11	7115055	a	1.00	0.61	0.14	2.4E-05	7453	7.0E-01
11:7110188	11	7110188	t	0.00	-0.60	0.14	2.7E-05	7453	7.1E-01
rs11024662	11	18482932	t	0.25	0.07	0.02	3.9E-05	10600	4.1E-01
11:7109941	11	7109941	a	1.00	0.59	0.14	3.9E-05	7453	7.3E-01
11:7108311	11	7108311	a	0.00	-0.59	0.14	4.0E-05	7453	7.3E-01
11:7109744	11	7109744	a	1.00	0.58	0.14	4.6E-05	7453	7.3E-01
11:7106544	11	7106544	t	0.00	-0.58	0.14	4.6E-05	7453	7.4E-01
rs17246604	11	122232069	t	0.02	-0.29	0.07	4.8E-05	8145	1.6E-01
rs7130636	11	18769339	t	0.70	-0.06	0.02	5.0E-05	10600	7.1E-01
11:7107533	11	7107533	t	0.00	-0.57	0.14	5.1E-05	7453	7.3E-01
rs534595	11	74524935	c	0.78	0.07	0.02	5.2E-05	10600	7.0E-01
rs1122435	11	95416334	a	0.56	-0.06	0.01	6.8E-05	10600	7.2E-01
11:5808186	11	5808186	c	0.00	-0.48	0.12	7.0E-05	9448	8.6E-01
rs16913462	11	13952585	a	0.72	-0.06	0.02	7.3E-05	10600	5.8E-01
11:4640806	11	4640806	c	0.99	-0.40	0.10	8.1E-05	9448	6.9E-01
rs503855	11	74533452	a	0.22	-0.06	0.02	1.0E-04	10600	7.0E-01
rs2337934	12	123745359	a	0.22	0.10	0.02	7.9E-10	10600	6.7E-01
12:123786492	12	123786492	t	0.79	-0.11	0.02	9.6E-09	8145	2.0E-01
rs7306710	12	66376091	t	0.48	0.07	0.01	2.2E-07	10600	3.1E-01
rs3217870	12	4400111	t	0.61	-0.07	0.01	8.1E-07	10600	2.1E-01
rs4545606	12	114878929	t	0.04	-0.17	0.04	1.3E-06	10600	2.9E-01
rs7954519	12	125320155	t	0.80	-0.08	0.02	2.9E-06	10600	8.8E-01
rs143916814	12	70397556	a	0.01	0.40	0.09	7.6E-06	10007	7.3E-01
12:90727496	12	90727496	a	0.99	0.43	0.10	9.0E-06	9448	5.9E-02
12:90785784	12	90785784	c	0.01	-0.44	0.10	9.1E-06	9448	7.8E-02
12:90800093	12	90800093	a	0.01	-0.44	0.10	1.0E-05	9448	1.2E-01
rs187330579	12	119643720	t	0.01	0.39	0.09	1.5E-05	10007	2.5E-01
rs143542785	12	117600850	a	0.01	0.29	0.07	1.5E-05	10007	4.3E-01
rs1019315	12	97594620	t	0.67	-0.06	0.01	2.5E-05	10600	6.8E-01
rs56003832	12	14836077	a	0.02	0.26	0.06	2.5E-05	10007	1.1E-02
rs4288813	12	120355202	c	0.49	0.06	0.01	2.5E-05	10600	6.2E-01
rs16919392	12	126161925	a	0.84	0.08	0.02	2.6E-05	10600	5.9E-01
rs73184017	12	105817813	a	0.22	0.07	0.02	3.0E-05	10600	8.8E-01
rs486124	12	69959207	a	0.72	-0.06	0.02	3.0E-05	10600	6.3E-01
12:90909894	12	90909894	t	0.99	0.39	0.10	4.3E-05	9448	1.1E-01
rs11060441	12	130047232	t	0.75	-0.07	0.02	5.2E-05	10600	9.1E-01
12:90925903	12	90925903	c	0.01	-0.39	0.10	6.6E-05	9448	7.7E-02
rs190933935	12	15915740	t	0.98	-0.24	0.06	7.6E-05	10600	2.3E-01
rs140481490	12	123903400	t	0.03	0.18	0.05	7.8E-05	10600	8.9E-01
rs2870934	12	67848227	a	0.52	0.05	0.01	8.8E-05	10600	9.8E-01
rs10777845	12	97689768	t	0.34	0.06	0.01	9.0E-05	10600	3.3E-01
rs11057852	12	125328826	t	0.05	0.13	0.03	9.2E-05	10600	2.9E-01
rs7307068	12	97557708	t	0.67	-0.06	0.01	1.0E-04	10600	5.8E-01
rs79820132	13	109627620	t	0.10	0.11	0.02	8.4E-07	10600	4.7E-01
rs143683140	13	106159417	a	0.01	0.37	0.08	1.5E-06	10304	9.8E-01
rs1046205	13	113752057	a	0.78	0.08	0.02	5.9E-06	10600	6.1E-01
rs4076168	13	25621910	t	0.26	0.07	0.02	2.0E-05	10600	4.3E-01
rs4426220	13	108484969	c	0.06	-0.14	0.03	2.1E-05	10600	5.5E-01
rs7330399	13	113296884	a	0.68	-0.06	0.02	2.2E-05	10600	4.4E-01
13:115075311	13	115075311	t	0.01	0.62	0.15	2.5E-05	6383	2.7E-01
rs148248620	13	67019736	a	0.90	0.14	0.03	2.8E-05	6383	1.3E-01
rs9552898	13	23840648	a	0.99	0.35	0.08	3.4E-05	9448	7.2E-01
13:59704424	13	59704424	a	1.00	0.53	0.13	4.1E-05	8145	3.1E-01
rs117769124	13	114866323	a	0.99	-0.29	0.07	4.6E-05	9745	1.5E-02
rs58890412	13	91658134	t	0.17	0.10	0.02	4.7E-05	6383	3.9E-01
rs56414043	13	109753331	a	0.02	0.18	0.05	6.6E-05	10600	9.6E-01
13:35752817	13	35752817	a	1.00	-0.74	0.19	8.6E-05	6150	2.6E-01
rs11620141	13	36666833	t	0.07	0.14	0.04	9.8E-05	6383	8.5E-01
rs74868284	13	106181567	a	0.02	0.20	0.05	1.0E-04	10600	9.0E-01
rs17525972	14	35189521	t	0.15	-0.09	0.02	1.4E-06	10600	8.2E-02
rs192909546	14	28266544	a	0.87	0.12	0.03	1.0E-05	6383	5.2E-01
rs10138818	14	101111927	c	0.11	0.10	0.02	1.3E-05	10600	9.6E-01
rs77187148	14	98989587	a	0.97	-0.18	0.04	2.1E-05	10600	3.7E-01
14:96226853	14	96226853	a	0.00	-0.60	0.15	3.3E-05	7453	8.4E-01
14:58576373	14	58576373	a	1.00	0.60	0.14	3.7E-05	8145	2.6E-01
14:51089823	14	51089823	a	1.00	-0.64	0.16	4.0E-05	6383	4.8E-01
14:78017397	14	78017397	t	1.00	0.77	0.19	4.7E-05	6150	2.9E-03
rs8018565	14	71347966	t	0.82	0.07	0.02	5.6E-05	10600	3.5E-01
rs2890039	14	32503366	c	0.33	0.06	0.01	6.0E-05	10600	5.2E-01
rs140832516	14	52363297	a	0.01	-0.31	0.08	6.2E-05	10007	4.9E-01
rs141664582	14	76625659	t	0.96	-0.15	0.04	7.5E-05	10600	7.7E-01
rs146682392	14	28080404	a	0.96	-0.17	0.04	8.3E-05	10600	9.7E-01
rs200014703	14	98966708	a	0.02	0.19	0.05	8.5E-05	10303	1.9E-01
rs114228319	14	89251231	t	0.01	-0.37	0.09	8.7E-05	9448	5.4E-01
rs8015400	14	25930988	a	0.67	0.06	0.01	8.9E-05	10600	2.8E-01
rs10438062	14	35806152	t	0.41	0.06	0.01	9.5E-05	10600	2.9E-01
rs144776363	14	76419784	t	0.01	-0.31	0.08	9.6E-05	9448	2.7E-01
14:58586066	14	58586066	a	1.00	0.56	0.14	1.0E-04	8145	3.8E-01
rs4077648	15	89240642	c	0.50	-0.07	0.01	4.5E-07	10600	8.3E-02
rs6495126	15	75175026	a	0.29	-0.07	0.02	1.1E-05	10600	6.6E-01
rs118183800	15	60639974	a	0.98	-0.28	0.06	1.3E-05	10303	7.5E-01
rs9806571	15	52998842	a	0.65	0.06	0.01	2.3E-05	10600	7.3E-01
rs118139682	15	93873480	a	0.98	-0.23	0.05	3.2E-05	10304	4.8E-01
rs4924118	15	37324228	a	0.77	0.07	0.02	3.3E-05	10600	1.6E-01
rs117476661	15	60025094	t	0.99	-0.32	0.08	3.5E-05	8145	4.9E-01
15:80472845	15	80472845	a	1.00	-0.65	0.16	5.7E-05	6383	3.0E-01
rs150302	15	89946789	c	0.51	-0.06	0.01	6.0E-05	10600	3.5E-01
15:91558204	15	91558204	a	0.00	0.57	0.14	6.2E-05	7453	6.7E-01
15:80487873	15	80487873	a	1.00	-0.74	0.19	6.8E-05	6383	3.9E-01
15:91575449	15	91575449	t	1.00	-0.46	0.12	7.4E-05	9448	5.9E-01
rs147216095	15	85246669	t	0.01	-0.32	0.08	7.9E-05	10007	2.2E-01
15:80349406	15	80349406	t	0.00	0.58	0.15	9.7E-05	6383	2.7E-01
rs11630918	15	75155896	t	0.55	0.05	0.01	1.0E-04	10600	9.3E-02
16:4034348	16	4034348	t	0.01	0.56	0.11	6.0E-07	8145	2.2E-01
rs34043559	16	84467181	t	0.10	0.10	0.02	4.6E-06	10600	9.3E-01
rs143465932	16	5369888	a	1.00	-0.73	0.16	5.5E-06	8145	4.3E-01
16:64217452	16	64217452	a	1.00	-0.65	0.15	1.2E-05	6150	5.7E-01
16:64224980	16	64224980	t	1.00	-0.65	0.15	1.3E-05	6150	5.7E-01
rs71378504	16	249702	a	0.02	0.25	0.06	2.4E-05	10304	1.0E+00
rs9931537	16	26223079	a	0.72	0.06	0.02	3.1E-05	10600	5.7E-01
rs7206265	16	78949241	a	0.40	0.08	0.02	3.4E-05	7302	8.5E-01
rs112077269	16	80431386	a	0.05	-0.16	0.04	3.4E-05	8145	8.5E-01
rs71372800	16	89356701	c	0.21	0.08	0.02	3.8E-05	8145	7.9E-01
rs26852	16	2261657	a	0.49	-0.06	0.01	4.7E-05	10600	4.7E-01
16:64319959	16	64319959	t	1.00	-0.59	0.15	5.2E-05	6150	8.6E-01
16:74784130	16	74784130	a	0.00	-0.55	0.14	8.2E-05	9448	7.2E-01
rs148579588	16	29120577	a	0.91	0.10	0.03	1.1E-04	10600	9.6E-01
rs34712362	17	57162135	a	0.93	-0.15	0.03	3.1E-07	10600	6.1E-01
rs12944693	17	56644816	t	0.93	-0.13	0.03	1.9E-06	10600	5.7E-01
rs626657	17	37332963	a	0.12	-0.10	0.02	4.3E-06	10600	3.3E-01
rs78378222	17	7571752	t	0.98	-0.25	0.06	8.0E-06	10303	5.5E-01
rs1795961	17	77150780	t	0.63	0.06	0.01	1.2E-05	10600	8.4E-01
rs118187743	17	40070818	t	0.04	0.17	0.04	1.3E-05	10600	4.7E-01
rs193126333	17	44323060	t	0.14	-0.13	0.03	1.9E-05	6383	5.0E-01
rs242562	17	44026739	a	0.37	0.06	0.02	2.3E-05	10600	4.1E-01
17:69900161	17	69900161	t	0.01	-0.50	0.12	3.5E-05	9448	5.5E-01
rs138654786	17	45081334	a	0.02	-0.20	0.05	3.6E-05	10600	9.5E-01
rs74927124	17	1839377	a	0.08	0.11	0.03	3.8E-05	10600	2.1E-01
rs183628831	17	58045891	t	0.01	0.38	0.09	4.7E-05	8145	1.1E-01
rs4793360	17	69543626	a	0.09	-0.10	0.02	5.5E-05	10600	2.9E-01
rs116717883	17	65022655	a	0.92	0.12	0.03	8.2E-05	8145	2.7E-01
rs9906743	17	70104091	a	0.03	-0.17	0.04	1.1E-04	10304	2.3E-01
rs142839775	18	20696292	t	0.02	0.22	0.05	7.9E-06	10303	8.7E-01
rs9966518	18	34126256	a	0.40	0.06	0.01	1.9E-05	10600	1.8E-01
rs1395179	18	62337745	t	0.30	0.08	0.02	3.3E-05	6212	8.2E-01
rs11081449	18	8979589	a	0.61	-0.06	0.01	5.9E-05	10600	9.3E-01
rs140159970	18	32780327	t	0.98	-0.23	0.06	9.3E-05	10303	7.4E-01
18:20728216	18	20728216	a	0.01	0.33	0.09	9.8E-05	9448	6.2E-01
18:8292261	18	8292261	c	0.99	0.41	0.11	9.9E-05	9448	9.6E-05
rs78555904	18	6039277	t	0.99	0.36	0.09	1.0E-04	8145	1.7E-01
rs8113423	19	2542673	a	0.52	-0.07	0.01	8.7E-07	10600	8.6E-01
rs144885883	19	16936181	a	0.99	0.30	0.07	9.9E-06	10007	9.5E-01
rs2571145	19	44903916	a	0.69	0.08	0.02	1.3E-05	8838	9.9E-01
rs9677007	19	9787757	a	0.50	0.06	0.01	2.7E-05	10600	7.2E-01
rs111655890	19	38716005	a	0.23	-0.07	0.02	2.8E-05	10600	4.4E-01
19:8613642	19	8613642	a	0.01	0.46	0.12	8.3E-05	8145	4.2E-01
19:19143108	19	19143108	t	0.01	-0.44	0.11	8.6E-05	9448	1.1E-01
rs12709876	19	44895147	a	0.91	0.10	0.03	1.2E-04	10600	1.8E-01
20:36990155	20	36990155	t	0.00	0.55	0.12	8.0E-06	9448	8.5E-01
rs2424333	20	20278144	t	0.42	0.06	0.01	1.4E-05	10600	5.1E-01
20:22150956	20	22150956	t	0.00	-0.71	0.17	1.9E-05	8145	1.0E+00
rs6061349	20	60336002	t	0.70	0.06	0.02	4.0E-05	10600	4.1E-01
rs6031276	20	42616586	a	0.34	-0.06	0.01	5.3E-05	10600	5.1E-01
rs237731	20	47940755	t	0.28	0.06	0.02	5.4E-05	10600	5.1E-01
rs867186	20	33764554	a	0.90	-0.09	0.02	7.6E-05	10600	2.0E-01
rs147959871	20	47061938	c	0.01	0.37	0.09	7.9E-05	8145	5.8E-01
rs945961	20	33769926	a	0.90	-0.09	0.02	1.1E-04	10600	2.0E-01
rs145940677	21	47538439	t	0.01	-0.44	0.10	1.5E-05	10007	9.3E-01
21:41683045	21	41683045	c	0.00	-0.53	0.13	4.6E-05	8145	9.4E-01
21:22060348	21	22060348	a	1.00	0.74	0.18	5.7E-05	6150	4.4E-01
21:23967601	21	23967601	c	0.00	0.58	0.15	6.5E-05	6383	7.1E-01
21:23950750	21	23950750	a	0.00	0.58	0.15	6.5E-05	6383	6.9E-01
21:42839661	21	42839661	t	0.01	-0.37	0.09	8.4E-05	9448	6.8E-01
21:23974161	21	23974161	c	1.00	-0.55	0.14	1.0E-04	6383	9.8E-01
rs2283672	22	46263554	a	0.03	-0.18	0.04	1.7E-05	10600	2.4E-01
rs140854257	22	21309090	t	0.88	-0.09	0.02	1.7E-05	10600	5.6E-01
22:36879126	22	36879126	a	0.00	-0.65	0.15	1.8E-05	6150	3.7E-01
22:19926530	22	19926530	t	1.00	-0.58	0.14	2.7E-05	9448	9.2E-01
22:40092487	22	40092487	t	0.00	0.58	0.14	4.4E-05	8145	3.0E-01
rs16993225	22	23154058	t	0.16	0.10	0.03	4.7E-05	6150	6.9E-01
rs150498687	22	23258081	a	0.01	-0.29	0.07	6.6E-05	9448	9.8E-01
rs117615085	22	46144326	t	0.02	0.24	0.06	7.7E-05	8145	5.2E-01
rs4342045	22	50923408	a	0.57	0.08	0.02	8.6E-05	6212	8.8E-01
rs2854097	22	23255556	t	0.91	0.10	0.02	9.7E-05	10600	1.0E-01
22:28361740	22	28361740	c	0.01	0.48	0.12	1.3E-04	8704	1.3E-01
