# Supplementary material for: Low-frequency variation in TP53 has large effects on head circumference and intracranial volume
Source: Nat Commun. 2019 Jan 21;10:357. doi: 10.1038/s41467-018-07863-x (PMC6341110; doi:10.1038/s41467-018-07863-x)
Supplement: Supplementary file 5 — Supplementary Data 2 [file 41467_2018_7863_MOESM5_ESM.ods]

## Sheet: Sheet1
HC (Adult) meta-analysis: Independent single variants (p < 1.0E-04)
SNP	Chr	Position (b37)	EA	EAF	β	SE	p	N	phet
rs12734221	1	19194086	a	0.70	-0.08	0.02	1.3E-05	8281	1.0E+00		Independent SNPs, LD: r2< 0.2 within +/- 500 kb
rs17350634	1	173283027	t	0.05	-0.20	0.05	1.5E-05	8281	9.3E-01
rs74153084	1	248317806	t	0.04	-0.20	0.05	1.8E-05	8281	7.0E-01
rs643806	1	54698111	a	0.57	0.07	0.02	1.8E-05	8281	9.0E-01
rs78681635	1	14654840	a	0.05	-0.20	0.05	2.1E-05	8281	6.9E-02
rs1027305	1	95172577	c	0.84	-0.09	0.02	3.3E-05	8281	7.4E-01
1:31543894	1	31543894	t	0.01	-0.41	0.10	3.3E-05	6379	1.2E-01
rs77501380	1	8783712	a	0.02	0.36	0.09	3.7E-05	6379	7.9E-01
rs148419224	1	163881569	a	0.02	0.28	0.07	4.1E-05	8281	3.6E-01
rs76361015	1	48217341	a	0.04	-0.20	0.05	4.2E-05	8281	8.0E-01
rs41279704	1	109794123	c	0.03	-0.27	0.07	5.0E-05	7226	1.9E-01
rs1396897	1	229327363	t	0.78	0.08	0.02	6.2E-05	8281	6.6E-01
rs142278297	1	219060558	t	0.98	-0.36	0.09	6.7E-05	7226	1.8E-02
rs143889598	1	217353043	c	0.99	-0.57	0.14	7.8E-05	6379	7.7E-01
rs78155593	1	35217360	a	0.11	-0.11	0.03	8.3E-05	8281	1.6E-01
rs61498614	1	147255017	t	0.04	-0.19	0.05	8.7E-05	8281	9.5E-01
rs971814	1	5707162	a	0.43	-0.06	0.02	9.0E-05	8281	9.2E-01
rs2807360	1	22490171	c	0.38	0.07	0.02	9.9E-05	8281	8.6E-01
rs2807361	1	22489213	c	0.38	0.07	0.02	1.0E-04	8281	8.6E-01
2:151768690	2	151768690	a	0.02	0.32	0.07	1.6E-06	6379	9.8E-01
rs116138688	2	231193904	t	0.02	0.37	0.08	2.4E-06	7226	1.2E-01
2:37899467	2	37899467	t	0.01	0.40	0.09	1.1E-05	6379	1.9E-01
rs6743252	2	83122583	t	0.16	-0.10	0.02	1.4E-05	8281	3.5E-01
rs138706496	2	230025041	a	0.02	-0.29	0.07	1.8E-05	8281	8.4E-01
rs143226429	2	35489652	a	0.02	-0.43	0.11	3.8E-05	7434	1.0E+00
2:222289062	2	222289062	a	0.98	0.32	0.08	4.0E-05	6379	9.3E-01
rs12996614	2	127705949	c	0.95	-0.16	0.04	4.2E-05	8281	1.6E-01
rs143426008	2	16378459	a	0.02	-0.37	0.09	4.2E-05	6379	1.0E+00
rs3845732	2	170216868	t	0.23	0.08	0.02	5.1E-05	8281	4.4E-01
rs62127380	2	18746191	a	0.08	-0.12	0.03	5.5E-05	8281	1.6E-01
rs151051844	2	112747556	t	0.02	0.30	0.07	5.7E-05	6379	7.4E-01
rs1920481	2	41816126	t	0.56	0.07	0.02	6.1E-05	8281	9.6E-01
rs3860446	2	104489351	t	0.30	-0.07	0.02	6.2E-05	8281	7.1E-01
rs56666949	2	56090472	t	0.09	-0.11	0.03	6.8E-05	8281	5.2E-01
rs12986742	2	58975143	t	0.56	-0.06	0.02	7.5E-05	8281	4.1E-01
rs78086428	2	66077953	t	0.07	0.13	0.03	7.9E-05	8281	2.3E-01
2:122753571	2	122753571	a	0.01	0.44	0.11	8.3E-05	7434	1.9E-01
rs12990748	2	45256176	a	0.60	0.07	0.02	9.5E-05	8281	9.7E-01
rs11899089	2	83164917	a	0.85	0.09	0.02	1.0E-04	8281	2.9E-01
rs35671868	3	25640522	t	0.95	-0.22	0.05	1.1E-06	7226	5.9E-01
rs71316441	3	10983209	a	0.97	-0.24	0.05	8.0E-06	8281	1.9E-01
rs111328127	3	99953844	t	0.95	-0.19	0.04	1.6E-05	8281	8.5E-01
rs73874151	3	131310592	a	0.06	-0.14	0.03	3.5E-05	8281	8.3E-01
rs1521296	3	118614640	a	0.83	0.09	0.02	4.0E-05	8281	2.0E-01
rs7630416	3	67305449	a	0.60	0.07	0.02	4.3E-05	8281	8.6E-01
rs145862800	3	159041374	a	0.01	0.63	0.16	5.5E-05	5745	1.4E-02
rs11927265	3	63830118	t	0.03	0.21	0.05	6.5E-05	8281	2.6E-01
rs830522	3	71704888	a	0.27	-0.08	0.02	6.8E-05	8281	3.0E-01
rs142443324	3	186736418	t	0.02	0.24	0.06	7.4E-05	8281	3.4E-01
rs6764847	3	167517772	a	0.47	0.06	0.02	9.7E-05	8281	3.0E-01
rs150864553	3	88136305	t	0.02	0.26	0.07	9.7E-05	6379	1.7E-01
rs13326405	3	146332086	a	0.93	-0.13	0.03	1.0E-04	8281	1.5E-02
rs74488642	4	106442201	a	0.07	-0.17	0.04	5.3E-06	8281	2.5E-01
rs7674220	4	106148758	c	0.57	-0.08	0.02	5.7E-06	8281	3.9E-01
rs79292931	4	99680979	a	0.03	-0.28	0.06	1.1E-05	7226	3.4E-01
rs4467504	4	176526152	c	0.03	0.23	0.05	1.9E-05	8281	1.4E-02
rs141945881	4	104706086	a	0.98	-0.38	0.09	3.5E-05	6379	2.7E-02
rs9312076	4	62251077	t	0.39	0.07	0.02	3.9E-05	8281	3.5E-01
rs147799923	4	176326824	t	0.02	0.48	0.12	3.9E-05	5537	2.2E-01
rs10002958	4	31744915	a	0.59	0.07	0.02	4.2E-05	8281	1.2E-01
4:78555310	4	78555310	a	0.01	0.39	0.09	4.7E-05	7226	6.8E-01
rs150258647	4	176171190	t	0.08	0.13	0.03	5.6E-05	8281	6.0E-01
rs4640670	4	9911809	a	0.02	0.22	0.06	6.1E-05	8281	9.4E-01
rs79762476	4	42556341	t	0.04	-0.18	0.05	7.2E-05	8281	3.8E-01
rs79947031	4	91829969	t	0.75	0.08	0.02	8.0E-05	8281	6.0E-01
rs4057776	4	164202185	c	0.03	0.21	0.05	8.2E-05	7434	9.6E-01
rs114657164	4	111934399	a	0.03	-0.24	0.06	8.2E-05	6379	4.5E-01
rs10031992	4	149349063	t	0.48	-0.06	0.02	8.3E-05	8281	1.6E-01
rs28806288	4	151048211	a	0.78	0.08	0.02	9.2E-05	8281	3.9E-01
rs188503477	4	10334822	a	0.01	-0.33	0.09	9.6E-05	8281	9.4E-01
rs115021067	4	169388122	a	0.03	0.19	0.05	1.0E-04	8281	6.3E-01
rs7718768	5	178536089	a	0.31	0.09	0.02	5.8E-07	8281	9.8E-01
rs142638420	5	6322511	a	0.03	0.29	0.06	5.9E-06	7434	8.1E-01
rs2059776	5	178539400	t	0.30	0.09	0.02	1.0E-05	6379	8.7E-01
rs141022235	5	114152674	a	0.06	0.16	0.04	1.2E-05	8281	1.8E-01
rs440399	5	113929835	t	0.68	-0.07	0.02	2.0E-05	8281	4.6E-01
rs4404668	5	114257199	a	0.46	-0.07	0.02	3.8E-05	8281	4.8E-01
rs34323041	5	116238342	c	0.96	0.18	0.04	4.0E-05	8281	2.9E-01
rs35961767	5	83296636	a	0.96	-0.19	0.05	5.7E-05	7434	4.6E-01
5:142626622	5	142626622	a	0.01	-0.51	0.13	6.0E-05	5745	3.4E-01
rs1842229	5	153989125	t	0.40	0.07	0.02	6.2E-05	8281	9.1E-01
rs17079244	5	177490137	t	0.05	-0.15	0.04	7.0E-05	8281	4.0E-01
rs186613029	5	30069423	a	0.02	0.29	0.07	7.2E-05	8281	9.7E-01
rs1122900	5	36689181	a	0.43	-0.06	0.02	7.9E-05	8281	7.3E-01
rs60667001	5	27972220	t	0.06	-0.16	0.04	7.9E-05	7226	4.4E-01
rs7702293	5	114412182	a	0.85	0.09	0.02	8.1E-05	8281	9.4E-01
rs78364319	5	36456446	a	0.91	-0.11	0.03	9.2E-05	8281	7.2E-01
rs13153626	5	116238585	a	0.96	0.17	0.04	1.0E-04	8281	2.6E-01
rs77371363	6	67356632	a	0.06	-0.19	0.04	3.2E-07	8281	4.1E-01
rs142773929	6	127193524	a	0.03	-0.31	0.06	3.9E-07	8281	9.6E-01
rs146096428	6	126625121	a	0.02	-0.30	0.06	1.1E-06	8281	9.4E-01
rs557544	6	109020332	t	0.65	0.08	0.02	1.3E-05	8281	8.8E-01
6:40582491	6	40582491	a	1.00	-0.81	0.19	1.7E-05	5137	8.2E-02
rs9347378	6	160421263	a	0.02	0.25	0.06	1.8E-05	8281	7.1E-01
rs77262307	6	105385725	t	0.05	-0.16	0.04	1.8E-05	8281	9.4E-01
rs9360229	6	67478663	a	0.78	0.08	0.02	2.4E-05	8281	4.8E-01
rs111887779	6	75508794	a	0.10	-0.12	0.03	2.7E-05	8281	8.9E-02
6:91487222	6	91487222	a	0.01	-0.52	0.12	2.7E-05	6379	9.6E-01
rs2754770	6	24752593	a	0.45	-0.07	0.02	2.9E-05	8281	3.7E-01
rs147173490	6	75564033	a	0.01	-0.47	0.11	3.0E-05	6379	8.9E-01
rs72939521	6	111359363	a	0.05	0.19	0.04	3.1E-05	8281	4.4E-01
rs144348288	6	157394953	a	0.04	0.19	0.05	3.3E-05	8281	9.9E-01
rs240974	6	111649316	t	0.57	0.07	0.02	3.7E-05	8281	7.8E-02
rs76389789	6	44307639	a	0.01	-0.42	0.10	4.2E-05	8281	8.0E-01
rs12197333	6	45973572	c	0.62	0.07	0.02	4.3E-05	8281	5.7E-01
rs141275590	6	40535556	c	0.98	-0.26	0.06	5.2E-05	7226	8.3E-01
rs2747683	6	24880052	t	0.61	-0.07	0.02	5.3E-05	8281	6.8E-01
rs12665468	6	148896616	a	0.15	0.09	0.02	5.4E-05	8281	5.8E-01
rs9491675	6	127251021	a	0.16	0.09	0.02	5.8E-05	8281	9.4E-01
rs2793429	6	24457574	a	0.05	0.17	0.04	6.0E-05	8281	2.4E-02
rs6941065	6	34879203	a	0.91	0.12	0.03	7.0E-05	8281	4.7E-02
rs114511114	6	44331175	a	0.01	-0.41	0.10	7.5E-05	8281	7.8E-01
rs141755014	6	162636746	t	0.98	0.32	0.08	8.4E-05	7226	1.4E-01
rs149391667	6	128531338	a	0.98	0.30	0.08	9.1E-05	7226	7.0E-01
rs3212233	6	24657482	c	0.33	-0.07	0.02	1.0E-04	8281	1.5E-01
rs11972291	7	135340409	t	0.37	-0.08	0.02	2.0E-06	8281	7.3E-01
rs11763211	7	38676809	t	0.41	0.08	0.02	2.7E-06	8281	7.8E-01
7:120369709	7	120369709	a	0.01	0.62	0.13	3.6E-06	7434	7.3E-01
rs6461551	7	21351951	a	0.47	-0.07	0.02	1.6E-05	8281	9.6E-01
rs59444492	7	54734706	t	0.19	-0.09	0.02	1.9E-05	8281	9.6E-01
rs17144321	7	21392007	t	0.16	0.10	0.02	2.0E-05	8281	2.3E-01
rs13231286	7	73414589	a	0.55	0.07	0.02	2.7E-05	8281	7.3E-01
rs7787767	7	151718123	a	0.65	0.08	0.02	3.2E-05	8281	3.8E-01
rs62463035	7	134042217	t	0.98	-0.31	0.07	3.3E-05	6379	5.0E-01
rs76647847	7	73429195	t	0.23	-0.11	0.03	3.7E-05	6379	3.3E-01
rs138727563	7	1719117	a	0.03	0.26	0.06	4.2E-05	7226	4.8E-01
7:33327729	7	33327729	a	0.02	-0.31	0.08	4.4E-05	6379	8.1E-01
rs2735178	7	38366777	t	0.21	-0.08	0.02	4.4E-05	8281	7.9E-01
rs3112353	7	135392322	a	0.43	0.07	0.02	4.5E-05	8281	6.5E-01
rs117989474	7	30867802	t	0.98	-0.22	0.05	5.2E-05	8281	9.9E-01
rs76803374	7	9538662	c	0.03	0.30	0.07	5.8E-05	8281	6.4E-01
rs10242704	7	30904657	t	0.03	0.22	0.06	6.2E-05	6379	4.5E-01
rs148081019	7	33515481	t	0.02	-0.32	0.08	6.9E-05	6379	7.7E-01
7:33215835	7	33215835	c	0.02	-0.32	0.08	7.3E-05	6379	5.9E-01
rs7804538	7	9661968	a	0.68	0.07	0.02	7.4E-05	8281	5.4E-01
7:120275763	7	120275763	t	0.00	0.64	0.16	7.6E-05	6379	6.6E-01
7:33527492	7	33527492	c	0.02	-0.31	0.08	8.1E-05	6379	7.6E-01
7:132938892	7	132938892	a	0.99	0.42	0.11	8.3E-05	5680	1.4E-02
rs140965280	7	158792428	t	0.02	-0.28	0.07	8.5E-05	8281	6.7E-01
rs62471389	7	133366672	t	0.98	-0.32	0.08	9.2E-05	6379	7.9E-01
rs10954433	7	133586349	a	0.01	0.35	0.09	1.0E-04	6379	2.6E-01
rs12546526	8	143587121	t	0.14	0.12	0.02	1.5E-06	8281	3.1E-01
rs3849847	8	2369366	a	0.10	-0.12	0.03	1.1E-05	8281	3.8E-02
rs72678460	8	113710487	a	0.16	0.10	0.02	1.1E-05	8281	8.4E-01
8:114422424	8	114422424	a	0.01	-0.42	0.10	1.4E-05	6379	6.2E-01
rs62521087	8	65584989	c	0.97	0.23	0.05	1.5E-05	8281	2.0E-01
8:114473114	8	114473114	t	0.01	-0.40	0.09	2.0E-05	6379	6.6E-01
rs6990952	8	133542619	a	0.66	-0.07	0.02	2.2E-05	8281	6.5E-01
rs77477207	8	125617524	a	0.03	-0.22	0.05	3.9E-05	8281	5.2E-01
rs71528708	8	90480109	a	0.10	0.12	0.03	3.9E-05	8281	5.8E-01
rs28435838	8	128391009	a	0.99	-0.47	0.11	4.6E-05	5745	7.4E-01
rs28449777	8	143621361	a	0.75	-0.08	0.02	4.8E-05	8281	1.9E-01
8:114499818	8	114499818	a	0.01	-0.37	0.09	4.9E-05	6379	9.4E-01
rs148463967	8	1143134	t	0.02	-0.32	0.08	5.8E-05	7226	8.2E-01
rs72721987	8	135840571	a	0.04	0.18	0.05	6.3E-05	8281	3.8E-01
8:19584927	8	19584927	t	0.01	0.36	0.09	6.4E-05	8281	1.3E-01
rs73218375	8	24493480	a	0.02	-0.29	0.07	8.8E-05	8281	5.4E-01
rs1257825	8	114660444	a	0.15	-0.09	0.02	8.8E-05	8281	9.2E-01
8:32036364	8	32036364	a	1.00	0.71	0.18	9.0E-05	6379	6.4E-01
rs73225105	8	24406540	t	0.01	-0.36	0.09	9.6E-05	8281	8.9E-01
rs2721884	8	133534265	a	0.71	-0.07	0.02	1.1E-04	8281	5.0E-01
rs74773289	9	21436163	a	0.02	0.30	0.06	3.6E-06	8281	9.9E-01
rs10985850	9	125747959	a	0.93	0.17	0.04	3.8E-06	8281	8.7E-01
rs113441132	9	4693755	a	0.02	0.29	0.06	6.6E-06	8281	8.7E-01
rs13293322	9	2970188	t	0.04	-0.19	0.04	1.3E-05	8281	7.0E-01
rs111414677	9	102569508	t	0.03	-0.26	0.06	1.3E-05	8281	7.9E-01
9:140993471	9	140993471	t	0.99	0.37	0.09	2.6E-05	7226	9.4E-01
rs117774839	9	75961343	a	0.98	0.28	0.07	5.8E-05	8281	6.2E-01
rs113565745	9	26589716	t	0.13	-0.10	0.03	6.8E-05	8281	2.7E-01
rs7034818	9	4325042	t	0.26	-0.08	0.02	7.2E-05	8281	6.3E-01
rs2821504	9	9826779	t	0.80	0.08	0.02	8.2E-05	8281	6.4E-01
rs12553169	9	118082239	a	0.84	-0.09	0.02	8.6E-05	8281	9.9E-01
rs11185709	9	137174079	a	0.10	-0.12	0.03	8.9E-05	8281	8.3E-01
9:37717167	9	37717167	c	0.99	-0.37	0.09	9.5E-05	7434	4.5E-02
rs73656415	9	103751098	t	0.03	-0.25	0.07	9.9E-05	7434	4.8E-01
rs2821517	9	9825445	c	0.24	-0.08	0.02	1.1E-04	8281	6.0E-01
rs55927248	10	12037175	a	0.07	0.16	0.04	1.4E-05	8281	2.6E-01
rs76217774	10	135295214	a	0.01	-0.37	0.08	1.5E-05	7226	9.0E-01
rs76800802	10	73406127	t	0.05	0.19	0.05	2.1E-05	7434	6.4E-01
rs112606469	10	118681732	a	0.98	-0.27	0.07	3.1E-05	7226	3.8E-01
10:403587	10	403587	a	0.01	-0.49	0.12	3.6E-05	6379	8.9E-01
10:201776	10	201776	a	0.01	-0.49	0.12	3.8E-05	6379	9.6E-01
10:363602	10	363602	t	0.99	0.46	0.11	4.2E-05	6379	9.6E-01
10:91746379	10	91746379	t	0.99	-0.53	0.13	4.2E-05	6379	9.1E-01
10:373958	10	373958	a	0.01	-0.46	0.11	4.4E-05	6379	8.0E-01
rs951546	10	66225599	t	0.02	0.30	0.08	5.1E-05	7434	3.7E-01
rs141941465	10	1657125	a	0.03	-0.22	0.06	6.0E-05	8281	1.5E-01
rs10762742	10	78720608	t	0.56	0.07	0.02	6.0E-05	8281	1.4E-01
rs2808063	10	32053610	t	0.32	-0.07	0.02	6.4E-05	8281	3.9E-01
rs2478095	10	25144695	a	0.05	0.16	0.04	6.9E-05	8281	3.7E-01
rs144007647	10	1830693	t	0.01	-0.34	0.09	7.8E-05	7434	4.5E-01
rs11198504	10	120368534	t	0.93	-0.13	0.03	8.1E-05	8281	8.5E-01
rs112971880	10	6245760	a	0.98	-0.29	0.07	8.1E-05	6379	4.5E-01
10:121650730	10	121650730	t	0.01	0.59	0.15	8.2E-05	5537	4.0E-01
rs76788189	10	561860	a	0.02	-0.31	0.08	8.7E-05	5680	5.9E-02
rs58790726	10	70240379	c	0.42	0.07	0.02	9.8E-05	8281	1.3E-01
rs11257147	10	6229681	t	0.95	-0.19	0.05	1.1E-04	6379	7.1E-01
rs80238987	11	119634544	a	0.02	0.36	0.07	9.6E-07	7434	3.9E-01
rs12364091	11	108948790	t	0.48	-0.08	0.02	3.0E-06	8281	5.7E-01
rs112769294	11	116058638	c	0.04	-0.23	0.05	1.1E-05	8281	9.6E-01
rs186243834	11	108952887	t	0.01	-0.49	0.11	1.3E-05	6379	7.9E-01
rs34419699	11	26974668	a	0.38	-0.08	0.02	2.3E-05	8281	2.6E-01
rs113882904	11	4559006	t	0.09	0.12	0.03	2.8E-05	8281	2.8E-01
11:108806729	11	108806729	c	1.00	0.59	0.14	3.6E-05	6379	5.2E-01
rs4586111	11	91092541	t	0.27	-0.07	0.02	6.4E-05	8281	6.2E-02
rs80325483	11	110235070	a	0.07	0.14	0.03	6.5E-05	8281	6.5E-01
rs473409	11	100905709	t	0.75	0.07	0.02	6.8E-05	8281	7.5E-01
rs148671966	11	4947159	a	0.01	0.42	0.11	6.8E-05	6192	9.3E-01
rs2276044	11	59814287	a	0.73	0.07	0.02	8.2E-05	8281	6.3E-01
rs61230581	11	134381842	t	0.98	0.21	0.05	9.0E-05	8281	8.1E-01
rs61892485	11	104000605	t	0.02	0.25	0.06	9.1E-05	7434	3.4E-02
rs11030023	11	27505351	a	0.27	-0.11	0.03	9.6E-05	5680	4.6E-01
rs552306	11	102676157	a	0.56	-0.06	0.02	9.7E-05	8281	8.1E-01
rs73008761	11	108879992	a	0.81	0.08	0.02	9.9E-05	8281	8.9E-01
11:117668466	11	117668466	t	0.01	-0.47	0.12	9.9E-05	7226	5.3E-01
rs61901921	11	131387627	t	0.96	-0.18	0.05	1.0E-04	8281	8.5E-02
rs10896999	11	59812501	t	0.73	0.07	0.02	1.0E-04	8281	7.6E-01
rs3764010	12	27845924	t	0.69	-0.08	0.02	8.1E-06	8281	7.4E-01
rs148821368	12	55081556	a	0.02	-0.32	0.07	2.0E-05	6379	5.6E-01
rs78934650	12	96489218	a	0.01	-0.40	0.09	2.3E-05	8281	7.1E-01
rs11183798	12	47604334	a	0.89	-0.11	0.03	2.7E-05	8281	3.0E-01
rs10778218	12	103565047	a	0.53	0.07	0.02	2.8E-05	8281	7.6E-01
rs61940901	12	110367425	a	0.99	-0.39	0.09	3.1E-05	7226	8.6E-01
rs113840319	12	90464900	t	0.02	0.28	0.07	3.2E-05	8281	1.1E-01
rs35816872	12	5124559	a	0.98	0.26	0.06	4.3E-05	8281	3.4E-01
rs12371323	12	53143600	t	0.96	-0.18	0.05	5.1E-05	8281	7.9E-01
12:44475398	12	44475398	a	0.01	-0.42	0.10	6.0E-05	8281	6.9E-01
rs10841495	12	20518025	t	0.46	-0.07	0.02	6.6E-05	8281	2.5E-01
12:46453035	12	46453035	t	1.00	-0.72	0.18	6.9E-05	6379	4.3E-01
rs11060061	12	129478543	c	0.91	0.12	0.03	7.4E-05	8281	9.6E-01
12:66624289	12	66624289	c	0.01	-0.36	0.09	8.6E-05	6379	7.3E-01
rs138828631	12	98807810	t	0.98	-0.28	0.07	8.7E-05	7434	4.4E-01
rs75084335	12	76981753	c	0.93	-0.13	0.03	9.0E-05	8281	5.1E-01
rs1870918	12	25934195	t	0.87	-0.09	0.02	9.5E-05	8281	8.5E-01
rs4077658	12	57586154	a	0.28	0.07	0.02	9.5E-05	8281	6.5E-01
rs11612551	12	57620254	a	0.25	0.07	0.02	1.0E-04	8281	2.5E-01
rs17084163	13	27036561	a	0.04	-0.21	0.05	6.8E-06	8281	3.9E-01
rs78541762	13	102670710	t	0.98	-0.42	0.10	3.8E-05	7434	4.8E-01
rs113501787	13	81476734	t	0.08	-0.13	0.03	3.8E-05	8281	7.9E-01
rs148916872	13	24186629	a	0.99	0.46	0.11	4.9E-05	7434	1.4E-01
rs77147879	13	64732546	a	0.97	0.19	0.05	6.7E-05	8281	6.1E-01
rs149792401	13	23791443	t	0.97	-0.26	0.07	9.1E-05	6379	5.8E-01
rs9707097	13	97352061	a	0.20	0.08	0.02	1.0E-04	8281	7.3E-01
rs11160514	14	99812105	t	0.25	-0.09	0.02	1.0E-05	8281	4.8E-02
rs117875527	14	74653762	a	0.02	0.35	0.08	1.2E-05	6379	8.3E-01
14:33025412	14	33025412	a	0.99	-0.46	0.11	2.9E-05	7226	7.1E-01
14:33009240	14	33009240	t	0.99	-0.45	0.11	3.4E-05	7226	7.5E-01
14:33019979	14	33019979	t	0.99	-0.45	0.11	3.4E-05	7226	7.0E-01
rs2164911	14	83296926	a	0.78	-0.08	0.02	3.5E-05	8281	8.6E-01
rs142113294	14	36424549	t	0.01	0.43	0.10	3.7E-05	6379	6.8E-01
rs34879807	14	97943660	a	0.97	0.27	0.07	5.5E-05	7226	4.6E-01
14:33003345	14	33003345	a	0.99	-0.44	0.11	6.1E-05	7226	7.2E-01
14:33016867	14	33016867	a	0.01	0.44	0.11	6.5E-05	7226	7.7E-01
14:79833389	14	79833389	t	0.01	0.29	0.07	6.6E-05	8281	8.1E-01
14:33017917	14	33017917	t	0.01	0.44	0.11	6.7E-05	7226	7.2E-01
rs35851318	14	22889943	a	0.02	-0.29	0.07	6.9E-05	7434	4.3E-02
14:33000315	14	33000315	t	0.99	-0.42	0.11	6.9E-05	7226	5.8E-01
14:33025461	14	33025461	t	0.01	0.46	0.11	7.0E-05	7226	7.8E-01
14:33009762	14	33009762	a	0.01	0.43	0.11	7.1E-05	7226	7.6E-01
14:33021108	14	33021108	c	0.01	0.44	0.11	7.2E-05	7226	7.4E-01
14:32997336	14	32997336	t	0.01	0.42	0.11	7.2E-05	7226	6.3E-01
rs112417316	14	71155479	t	0.15	-0.09	0.02	7.8E-05	8281	3.0E-02
rs183987113	14	33010907	t	0.01	0.43	0.11	8.8E-05	7226	7.0E-01
rs10148050	14	71155984	a	0.79	0.08	0.02	1.0E-04	8281	8.6E-02
rs8030131	15	75979782	t	0.57	0.07	0.02	4.9E-06	8281	8.5E-03
rs8026873	15	37150169	t	0.08	-0.13	0.03	2.3E-05	8281	1.5E-01
rs1223880	15	31441816	a	0.42	-0.07	0.02	5.6E-05	8281	9.3E-01
rs8031359	15	62295973	t	0.98	-0.37	0.09	6.2E-05	6379	4.5E-01
rs75019905	15	25997990	t	0.01	-0.38	0.10	9.4E-05	7434	5.9E-01
rs118103075	15	37166423	a	0.95	0.15	0.04	1.0E-04	8281	6.9E-02
rs7202426	16	55754793	a	0.03	0.25	0.06	4.5E-06	8281	6.7E-01
rs149402398	16	77526985	a	0.02	0.38	0.09	1.2E-05	7226	7.1E-01
16:85953213	16	85953213	t	0.99	-0.44	0.10	1.9E-05	5537	8.6E-01
rs76116562	16	27983653	t	0.94	0.17	0.04	2.8E-05	7434	3.5E-03
rs12919186	16	85892631	t	0.83	-0.09	0.02	3.2E-05	8281	9.3E-01
rs74033398	16	88827906	a	0.07	0.14	0.03	5.7E-05	8281	9.0E-01
rs146738020	16	73191886	a	0.95	0.17	0.04	7.2E-05	8281	6.8E-01
rs2549733	16	80860190	t	0.03	-0.21	0.05	8.8E-05	8281	9.7E-01
rs72792726	16	74722951	t	0.11	-0.11	0.03	1.1E-04	8281	6.8E-02
rs7212919	17	36894768	a	0.93	0.16	0.04	4.4E-06	8281	6.4E-02
rs2003552	17	3857915	t	0.55	0.07	0.02	1.2E-05	8281	2.2E-01
rs8078608	17	74928931	t	0.42	0.07	0.02	1.5E-05	8281	3.2E-01
rs9902711	17	14874290	t	0.16	0.09	0.02	2.8E-05	8281	7.9E-02
rs62053851	17	5571973	t	0.05	0.17	0.04	4.7E-05	8281	8.0E-01
17:79958185	17	79958185	a	0.01	0.53	0.13	5.5E-05	6379	6.7E-01
rs2411140	17	75640712	a	0.24	0.08	0.02	6.0E-05	8281	6.0E-01
rs149842368	17	47612953	t	0.02	0.27	0.07	6.5E-05	8281	8.6E-01
rs7211866	17	33676586	a	0.09	-0.12	0.03	7.4E-05	8281	5.8E-01
rs34198089	17	72840011	a	0.08	0.13	0.03	7.7E-05	8281	1.9E-01
rs7221150	17	27387415	a	0.07	0.13	0.03	9.0E-05	8281	1.2E-02
rs76176299	17	13730073	a	0.98	0.28	0.07	9.1E-05	7434	2.5E-02
17:18860566	17	18860566	a	0.01	-0.55	0.14	9.2E-05	5537	6.6E-01
rs144660143	17	79943415	a	0.01	0.49	0.13	9.5E-05	7434	9.3E-01
rs62058747	17	14885739	a	0.17	0.09	0.02	1.0E-04	8281	1.7E-01
18:60235896	18	60235896	t	1.00	-0.62	0.14	5.5E-06	6379	2.4E-01
rs79342203	18	10938080	t	0.07	0.15	0.04	2.2E-05	8281	7.9E-01
rs72934035	18	63348373	a	0.04	0.19	0.05	8.6E-05	8281	1.2E-01
rs17766830	18	44040660	t	0.74	0.07	0.02	1.1E-04	8281	6.8E-01
19:41778446	19	41778446	t	0.01	-0.62	0.13	1.7E-06	5680	1.5E-01
19:41797145	19	41797145	a	0.99	0.60	0.13	3.1E-06	5680	2.1E-01
19:41741557	19	41741557	a	0.01	-0.60	0.13	5.9E-06	5680	5.1E-01
rs112737085	19	24122806	a	0.01	-0.38	0.09	1.7E-05	8281	3.6E-01
rs7256603	19	4749660	a	0.13	-0.11	0.02	2.2E-05	8281	6.6E-01
rs8107443	19	47707427	t	0.73	0.08	0.02	2.6E-05	8281	7.9E-01
rs117095304	19	48067378	t	0.95	0.17	0.04	3.3E-05	8281	1.2E-01
rs144016708	19	52535072	a	0.04	0.17	0.04	3.5E-05	8281	7.3E-01
19:1137743	19	1137743	t	0.04	-0.24	0.06	4.4E-05	6379	6.5E-01
rs117365079	19	41801990	t	0.01	-0.56	0.14	5.7E-05	6379	6.4E-01
rs6510760	19	3565253	a	0.06	0.16	0.04	7.6E-05	8281	6.5E-01
rs145511154	19	56261579	a	0.98	-0.36	0.09	9.1E-05	5680	6.2E-01
rs111589672	19	48045905	t	0.06	-0.14	0.04	1.1E-04	8281	1.9E-01
rs79847198	20	61436502	t	0.24	-0.09	0.02	4.6E-06	8281	5.7E-01
rs857251	20	3116192	t	0.50	-0.07	0.02	8.8E-06	8281	3.7E-02
rs2746259	20	61456061	a	0.62	-0.07	0.02	2.3E-05	8281	6.0E-01
rs148621777	20	48726508	a	0.95	0.20	0.05	3.8E-05	7226	4.4E-01
rs3761303	20	61333430	c	0.64	0.07	0.02	5.4E-05	8281	4.1E-01
rs150029694	20	61410166	a	0.02	0.31	0.08	7.3E-05	6379	4.7E-03
rs62208555	20	55208894	c	0.99	0.34	0.09	8.0E-05	8281	4.3E-01
rs2422848	20	3098304	t	0.64	0.07	0.02	1.0E-04	8281	5.8E-01
rs143471541	21	18316709	a	0.99	-0.47	0.10	5.5E-06	6379	1.2E-01
rs117395775	21	39617442	t	0.05	0.17	0.04	5.6E-05	8281	3.4E-01
rs17475999	21	23186211	a	0.92	0.12	0.03	8.3E-05	8281	1.9E-02
rs9647169	21	38214869	a	0.62	0.07	0.02	9.3E-05	8281	5.0E-01
rs71316695	21	41130863	t	0.03	-0.22	0.06	9.6E-05	7226	7.4E-01
rs78960551	21	23214541	t	0.08	-0.12	0.03	1.0E-04	8281	3.1E-02
rs62227665	22	44495708	t	0.03	0.27	0.06	6.7E-06	7226	6.0E-01
rs5994697	22	33607304	a	0.37	0.08	0.02	8.8E-06	8281	8.1E-01
rs79847867	22	16495833	a	0.09	-0.17	0.04	1.2E-05	6379	3.5E-01
rs4823743	22	48677229	a	0.08	0.13	0.03	1.3E-05	8281	9.4E-01
rs147299285	22	21393457	a	0.98	0.32	0.08	2.5E-05	7226	6.2E-01
rs12373985	22	33571695	t	0.06	-0.17	0.04	8.4E-05	7434	7.7E-01
rs112097977	22	33604853	t	0.80	-0.08	0.02	1.0E-04	8281	2.3E-01
rs2935211	1	213110556	t	0.54	0.08	0.02	3.0E-06	8281	2.0E-01
rs12734221	1	19194086	a	0.70	-0.08	0.02	1.3E-05	8281	1.0E+00
rs17350634	1	173283027	t	0.05	-0.20	0.05	1.5E-05	8281	9.3E-01
rs74153084	1	248317806	t	0.04	-0.20	0.05	1.8E-05	8281	7.0E-01
rs643806	1	54698111	a	0.57	0.07	0.02	1.8E-05	8281	9.0E-01
rs78681635	1	14654840	a	0.05	-0.20	0.05	2.1E-05	8281	6.9E-02
rs1027305	1	95172577	c	0.84	-0.09	0.02	3.3E-05	8281	7.4E-01
1:31543894	1	31543894	t	0.01	-0.41	0.10	3.3E-05	6379	1.2E-01
rs77501380	1	8783712	a	0.02	0.36	0.09	3.7E-05	6379	7.9E-01
rs148419224	1	163881569	a	0.02	0.28	0.07	4.1E-05	8281	3.6E-01
rs76361015	1	48217341	a	0.04	-0.20	0.05	4.2E-05	8281	8.0E-01
rs41279704	1	109794123	c	0.03	-0.27	0.07	5.0E-05	7226	1.9E-01
rs1396897	1	229327363	t	0.78	0.08	0.02	6.2E-05	8281	6.6E-01
rs142278297	1	219060558	t	0.98	-0.36	0.09	6.7E-05	7226	1.8E-02
rs143889598	1	217353043	c	0.99	-0.57	0.14	7.8E-05	6379	7.7E-01
rs78155593	1	35217360	a	0.11	-0.11	0.03	8.3E-05	8281	1.6E-01
rs61498614	1	147255017	t	0.04	-0.19	0.05	8.7E-05	8281	9.5E-01
rs971814	1	5707162	a	0.43	-0.06	0.02	9.0E-05	8281	9.2E-01
rs2807360	1	22490171	c	0.38	0.07	0.02	9.9E-05	8281	8.6E-01
rs2807361	1	22489213	c	0.38	0.07	0.02	1.0E-04	8281	8.6E-01
2:151768690	2	151768690	a	0.02	0.32	0.07	1.6E-06	6379	9.8E-01
rs116138688	2	231193904	t	0.02	0.37	0.08	2.4E-06	7226	1.2E-01
2:37899467	2	37899467	t	0.01	0.40	0.09	1.1E-05	6379	1.9E-01
rs6743252	2	83122583	t	0.16	-0.10	0.02	1.4E-05	8281	3.5E-01
rs138706496	2	230025041	a	0.02	-0.29	0.07	1.8E-05	8281	8.4E-01
rs143226429	2	35489652	a	0.02	-0.43	0.11	3.8E-05	7434	1.0E+00
2:222289062	2	222289062	a	0.98	0.32	0.08	4.0E-05	6379	9.3E-01
rs12996614	2	127705949	c	0.95	-0.16	0.04	4.2E-05	8281	1.6E-01
rs143426008	2	16378459	a	0.02	-0.37	0.09	4.2E-05	6379	1.0E+00
rs3845732	2	170216868	t	0.23	0.08	0.02	5.1E-05	8281	4.4E-01
rs62127380	2	18746191	a	0.08	-0.12	0.03	5.5E-05	8281	1.6E-01
rs151051844	2	112747556	t	0.02	0.30	0.07	5.7E-05	6379	7.4E-01
rs1920481	2	41816126	t	0.56	0.07	0.02	6.1E-05	8281	9.6E-01
rs3860446	2	104489351	t	0.30	-0.07	0.02	6.2E-05	8281	7.1E-01
rs56666949	2	56090472	t	0.09	-0.11	0.03	6.8E-05	8281	5.2E-01
rs12986742	2	58975143	t	0.56	-0.06	0.02	7.5E-05	8281	4.1E-01
rs78086428	2	66077953	t	0.07	0.13	0.03	7.9E-05	8281	2.3E-01
2:122753571	2	122753571	a	0.01	0.44	0.11	8.3E-05	7434	1.9E-01
rs12990748	2	45256176	a	0.60	0.07	0.02	9.5E-05	8281	9.7E-01
rs11899089	2	83164917	a	0.85	0.09	0.02	1.0E-04	8281	2.9E-01
rs35671868	3	25640522	t	0.95	-0.22	0.05	1.1E-06	7226	5.9E-01
rs71316441	3	10983209	a	0.97	-0.24	0.05	8.0E-06	8281	1.9E-01
rs111328127	3	99953844	t	0.95	-0.19	0.04	1.6E-05	8281	8.5E-01
rs73874151	3	131310592	a	0.06	-0.14	0.03	3.5E-05	8281	8.3E-01
rs1521296	3	118614640	a	0.83	0.09	0.02	4.0E-05	8281	2.0E-01
rs7630416	3	67305449	a	0.60	0.07	0.02	4.3E-05	8281	8.6E-01
rs145862800	3	159041374	a	0.01	0.63	0.16	5.5E-05	5745	1.4E-02
rs11927265	3	63830118	t	0.03	0.21	0.05	6.5E-05	8281	2.6E-01
rs830522	3	71704888	a	0.27	-0.08	0.02	6.8E-05	8281	3.0E-01
rs142443324	3	186736418	t	0.02	0.24	0.06	7.4E-05	8281	3.4E-01
rs6764847	3	167517772	a	0.47	0.06	0.02	9.7E-05	8281	3.0E-01
rs150864553	3	88136305	t	0.02	0.26	0.07	9.7E-05	6379	1.7E-01
rs13326405	3	146332086	a	0.93	-0.13	0.03	1.0E-04	8281	1.5E-02
rs74488642	4	106442201	a	0.07	-0.17	0.04	5.3E-06	8281	2.5E-01
rs7674220	4	106148758	c	0.57	-0.08	0.02	5.7E-06	8281	3.9E-01
rs79292931	4	99680979	a	0.03	-0.28	0.06	1.1E-05	7226	3.4E-01
rs4467504	4	176526152	c	0.03	0.23	0.05	1.9E-05	8281	1.4E-02
rs141945881	4	104706086	a	0.98	-0.38	0.09	3.5E-05	6379	2.7E-02
rs9312076	4	62251077	t	0.39	0.07	0.02	3.9E-05	8281	3.5E-01
rs147799923	4	176326824	t	0.02	0.48	0.12	3.9E-05	5537	2.2E-01
rs10002958	4	31744915	a	0.59	0.07	0.02	4.2E-05	8281	1.2E-01
4:78555310	4	78555310	a	0.01	0.39	0.09	4.7E-05	7226	6.8E-01
rs150258647	4	176171190	t	0.08	0.13	0.03	5.6E-05	8281	6.0E-01
rs4640670	4	9911809	a	0.02	0.22	0.06	6.1E-05	8281	9.4E-01
rs79762476	4	42556341	t	0.04	-0.18	0.05	7.2E-05	8281	3.8E-01
rs79947031	4	91829969	t	0.75	0.08	0.02	8.0E-05	8281	6.0E-01
rs4057776	4	164202185	c	0.03	0.21	0.05	8.2E-05	7434	9.6E-01
rs114657164	4	111934399	a	0.03	-0.24	0.06	8.2E-05	6379	4.5E-01
rs10031992	4	149349063	t	0.48	-0.06	0.02	8.3E-05	8281	1.6E-01
rs28806288	4	151048211	a	0.78	0.08	0.02	9.2E-05	8281	3.9E-01
rs188503477	4	10334822	a	0.01	-0.33	0.09	9.6E-05	8281	9.4E-01
rs115021067	4	169388122	a	0.03	0.19	0.05	1.0E-04	8281	6.3E-01
rs7718768	5	178536089	a	0.31	0.09	0.02	5.8E-07	8281	9.8E-01
rs142638420	5	6322511	a	0.03	0.29	0.06	5.9E-06	7434	8.1E-01
rs2059776	5	178539400	t	0.30	0.09	0.02	1.0E-05	6379	8.7E-01
rs141022235	5	114152674	a	0.06	0.16	0.04	1.2E-05	8281	1.8E-01
rs440399	5	113929835	t	0.68	-0.07	0.02	2.0E-05	8281	4.6E-01
rs4404668	5	114257199	a	0.46	-0.07	0.02	3.8E-05	8281	4.8E-01
rs34323041	5	116238342	c	0.96	0.18	0.04	4.0E-05	8281	2.9E-01
rs35961767	5	83296636	a	0.96	-0.19	0.05	5.7E-05	7434	4.6E-01
5:142626622	5	142626622	a	0.01	-0.51	0.13	6.0E-05	5745	3.4E-01
rs1842229	5	153989125	t	0.40	0.07	0.02	6.2E-05	8281	9.1E-01
rs17079244	5	177490137	t	0.05	-0.15	0.04	7.0E-05	8281	4.0E-01
rs186613029	5	30069423	a	0.02	0.29	0.07	7.2E-05	8281	9.7E-01
rs1122900	5	36689181	a	0.43	-0.06	0.02	7.9E-05	8281	7.3E-01
rs60667001	5	27972220	t	0.06	-0.16	0.04	7.9E-05	7226	4.4E-01
rs7702293	5	114412182	a	0.85	0.09	0.02	8.1E-05	8281	9.4E-01
rs78364319	5	36456446	a	0.91	-0.11	0.03	9.2E-05	8281	7.2E-01
rs13153626	5	116238585	a	0.96	0.17	0.04	1.0E-04	8281	2.6E-01
rs77371363	6	67356632	a	0.06	-0.19	0.04	3.2E-07	8281	4.1E-01
rs142773929	6	127193524	a	0.03	-0.31	0.06	3.9E-07	8281	9.6E-01
rs146096428	6	126625121	a	0.02	-0.30	0.06	1.1E-06	8281	9.4E-01
rs557544	6	109020332	t	0.65	0.08	0.02	1.3E-05	8281	8.8E-01
6:40582491	6	40582491	a	1.00	-0.81	0.19	1.7E-05	5137	8.2E-02
rs9347378	6	160421263	a	0.02	0.25	0.06	1.8E-05	8281	7.1E-01
rs77262307	6	105385725	t	0.05	-0.16	0.04	1.8E-05	8281	9.4E-01
rs9360229	6	67478663	a	0.78	0.08	0.02	2.4E-05	8281	4.8E-01
rs111887779	6	75508794	a	0.10	-0.12	0.03	2.7E-05	8281	8.9E-02
6:91487222	6	91487222	a	0.01	-0.52	0.12	2.7E-05	6379	9.6E-01
rs2754770	6	24752593	a	0.45	-0.07	0.02	2.9E-05	8281	3.7E-01
rs147173490	6	75564033	a	0.01	-0.47	0.11	3.0E-05	6379	8.9E-01
rs72939521	6	111359363	a	0.05	0.19	0.04	3.1E-05	8281	4.4E-01
rs144348288	6	157394953	a	0.04	0.19	0.05	3.3E-05	8281	9.9E-01
rs240974	6	111649316	t	0.57	0.07	0.02	3.7E-05	8281	7.8E-02
rs76389789	6	44307639	a	0.01	-0.42	0.10	4.2E-05	8281	8.0E-01
rs12197333	6	45973572	c	0.62	0.07	0.02	4.3E-05	8281	5.7E-01
rs141275590	6	40535556	c	0.98	-0.26	0.06	5.2E-05	7226	8.3E-01
rs2747683	6	24880052	t	0.61	-0.07	0.02	5.3E-05	8281	6.8E-01
rs12665468	6	148896616	a	0.15	0.09	0.02	5.4E-05	8281	5.8E-01
rs9491675	6	127251021	a	0.16	0.09	0.02	5.8E-05	8281	9.4E-01
rs2793429	6	24457574	a	0.05	0.17	0.04	6.0E-05	8281	2.4E-02
rs6941065	6	34879203	a	0.91	0.12	0.03	7.0E-05	8281	4.7E-02
rs114511114	6	44331175	a	0.01	-0.41	0.10	7.5E-05	8281	7.8E-01
rs141755014	6	162636746	t	0.98	0.32	0.08	8.4E-05	7226	1.4E-01
rs149391667	6	128531338	a	0.98	0.30	0.08	9.1E-05	7226	7.0E-01
rs3212233	6	24657482	c	0.33	-0.07	0.02	1.0E-04	8281	1.5E-01
rs11972291	7	135340409	t	0.37	-0.08	0.02	2.0E-06	8281	7.3E-01
rs11763211	7	38676809	t	0.41	0.08	0.02	2.7E-06	8281	7.8E-01
7:120369709	7	120369709	a	0.01	0.62	0.13	3.6E-06	7434	7.3E-01
rs6461551	7	21351951	a	0.47	-0.07	0.02	1.6E-05	8281	9.6E-01
rs59444492	7	54734706	t	0.19	-0.09	0.02	1.9E-05	8281	9.6E-01
rs17144321	7	21392007	t	0.16	0.10	0.02	2.0E-05	8281	2.3E-01
rs13231286	7	73414589	a	0.55	0.07	0.02	2.7E-05	8281	7.3E-01
rs7787767	7	151718123	a	0.65	0.08	0.02	3.2E-05	8281	3.8E-01
rs62463035	7	134042217	t	0.98	-0.31	0.07	3.3E-05	6379	5.0E-01
rs76647847	7	73429195	t	0.23	-0.11	0.03	3.7E-05	6379	3.3E-01
rs138727563	7	1719117	a	0.03	0.26	0.06	4.2E-05	7226	4.8E-01
7:33327729	7	33327729	a	0.02	-0.31	0.08	4.4E-05	6379	8.1E-01
rs2735178	7	38366777	t	0.21	-0.08	0.02	4.4E-05	8281	7.9E-01
rs3112353	7	135392322	a	0.43	0.07	0.02	4.5E-05	8281	6.5E-01
rs117989474	7	30867802	t	0.98	-0.22	0.05	5.2E-05	8281	9.9E-01
rs76803374	7	9538662	c	0.03	0.30	0.07	5.8E-05	8281	6.4E-01
rs10242704	7	30904657	t	0.03	0.22	0.06	6.2E-05	6379	4.5E-01
rs148081019	7	33515481	t	0.02	-0.32	0.08	6.9E-05	6379	7.7E-01
7:33215835	7	33215835	c	0.02	-0.32	0.08	7.3E-05	6379	5.9E-01
rs7804538	7	9661968	a	0.68	0.07	0.02	7.4E-05	8281	5.4E-01
7:120275763	7	120275763	t	0.00	0.64	0.16	7.6E-05	6379	6.6E-01
7:33527492	7	33527492	c	0.02	-0.31	0.08	8.1E-05	6379	7.6E-01
7:132938892	7	132938892	a	0.99	0.42	0.11	8.3E-05	5680	1.4E-02
rs140965280	7	158792428	t	0.02	-0.28	0.07	8.5E-05	8281	6.7E-01
rs62471389	7	133366672	t	0.98	-0.32	0.08	9.2E-05	6379	7.9E-01
rs10954433	7	133586349	a	0.01	0.35	0.09	1.0E-04	6379	2.6E-01
rs12546526	8	143587121	t	0.14	0.12	0.02	1.5E-06	8281	3.1E-01
rs3849847	8	2369366	a	0.10	-0.12	0.03	1.1E-05	8281	3.8E-02
rs72678460	8	113710487	a	0.16	0.10	0.02	1.1E-05	8281	8.4E-01
8:114422424	8	114422424	a	0.01	-0.42	0.10	1.4E-05	6379	6.2E-01
rs62521087	8	65584989	c	0.97	0.23	0.05	1.5E-05	8281	2.0E-01
8:114473114	8	114473114	t	0.01	-0.40	0.09	2.0E-05	6379	6.6E-01
rs6990952	8	133542619	a	0.66	-0.07	0.02	2.2E-05	8281	6.5E-01
rs77477207	8	125617524	a	0.03	-0.22	0.05	3.9E-05	8281	5.2E-01
rs71528708	8	90480109	a	0.10	0.12	0.03	3.9E-05	8281	5.8E-01
rs28435838	8	128391009	a	0.99	-0.47	0.11	4.6E-05	5745	7.4E-01
rs28449777	8	143621361	a	0.75	-0.08	0.02	4.8E-05	8281	1.9E-01
8:114499818	8	114499818	a	0.01	-0.37	0.09	4.9E-05	6379	9.4E-01
rs148463967	8	1143134	t	0.02	-0.32	0.08	5.8E-05	7226	8.2E-01
rs72721987	8	135840571	a	0.04	0.18	0.05	6.3E-05	8281	3.8E-01
8:19584927	8	19584927	t	0.01	0.36	0.09	6.4E-05	8281	1.3E-01
rs73218375	8	24493480	a	0.02	-0.29	0.07	8.8E-05	8281	5.4E-01
rs1257825	8	114660444	a	0.15	-0.09	0.02	8.8E-05	8281	9.2E-01
8:32036364	8	32036364	a	1.00	0.71	0.18	9.0E-05	6379	6.4E-01
rs73225105	8	24406540	t	0.01	-0.36	0.09	9.6E-05	8281	8.9E-01
rs2721884	8	133534265	a	0.71	-0.07	0.02	1.1E-04	8281	5.0E-01
rs74773289	9	21436163	a	0.02	0.30	0.06	3.6E-06	8281	9.9E-01
rs10985850	9	125747959	a	0.93	0.17	0.04	3.8E-06	8281	8.7E-01
rs113441132	9	4693755	a	0.02	0.29	0.06	6.6E-06	8281	8.7E-01
rs13293322	9	2970188	t	0.04	-0.19	0.04	1.3E-05	8281	7.0E-01
rs111414677	9	102569508	t	0.03	-0.26	0.06	1.3E-05	8281	7.9E-01
9:140993471	9	140993471	t	0.99	0.37	0.09	2.6E-05	7226	9.4E-01
rs117774839	9	75961343	a	0.98	0.28	0.07	5.8E-05	8281	6.2E-01
rs113565745	9	26589716	t	0.13	-0.10	0.03	6.8E-05	8281	2.7E-01
rs7034818	9	4325042	t	0.26	-0.08	0.02	7.2E-05	8281	6.3E-01
rs2821504	9	9826779	t	0.80	0.08	0.02	8.2E-05	8281	6.4E-01
rs12553169	9	118082239	a	0.84	-0.09	0.02	8.6E-05	8281	9.9E-01
rs11185709	9	137174079	a	0.10	-0.12	0.03	8.9E-05	8281	8.3E-01
9:37717167	9	37717167	c	0.99	-0.37	0.09	9.5E-05	7434	4.5E-02
rs73656415	9	103751098	t	0.03	-0.25	0.07	9.9E-05	7434	4.8E-01
rs2821517	9	9825445	c	0.24	-0.08	0.02	1.1E-04	8281	6.0E-01
rs55927248	10	12037175	a	0.07	0.16	0.04	1.4E-05	8281	2.6E-01
rs76217774	10	135295214	a	0.01	-0.37	0.08	1.5E-05	7226	9.0E-01
rs76800802	10	73406127	t	0.05	0.19	0.05	2.1E-05	7434	6.4E-01
rs112606469	10	118681732	a	0.98	-0.27	0.07	3.1E-05	7226	3.8E-01
10:403587	10	403587	a	0.01	-0.49	0.12	3.6E-05	6379	8.9E-01
10:201776	10	201776	a	0.01	-0.49	0.12	3.8E-05	6379	9.6E-01
10:363602	10	363602	t	0.99	0.46	0.11	4.2E-05	6379	9.6E-01
10:91746379	10	91746379	t	0.99	-0.53	0.13	4.2E-05	6379	9.1E-01
10:373958	10	373958	a	0.01	-0.46	0.11	4.4E-05	6379	8.0E-01
rs951546	10	66225599	t	0.02	0.30	0.08	5.1E-05	7434	3.7E-01
rs141941465	10	1657125	a	0.03	-0.22	0.06	6.0E-05	8281	1.5E-01
rs10762742	10	78720608	t	0.56	0.07	0.02	6.0E-05	8281	1.4E-01
rs2808063	10	32053610	t	0.32	-0.07	0.02	6.4E-05	8281	3.9E-01
rs2478095	10	25144695	a	0.05	0.16	0.04	6.9E-05	8281	3.7E-01
rs144007647	10	1830693	t	0.01	-0.34	0.09	7.8E-05	7434	4.5E-01
rs11198504	10	120368534	t	0.93	-0.13	0.03	8.1E-05	8281	8.5E-01
rs112971880	10	6245760	a	0.98	-0.29	0.07	8.1E-05	6379	4.5E-01
10:121650730	10	121650730	t	0.01	0.59	0.15	8.2E-05	5537	4.0E-01
rs76788189	10	561860	a	0.02	-0.31	0.08	8.7E-05	5680	5.9E-02
rs58790726	10	70240379	c	0.42	0.07	0.02	9.8E-05	8281	1.3E-01
rs11257147	10	6229681	t	0.95	-0.19	0.05	1.1E-04	6379	7.1E-01
rs80238987	11	119634544	a	0.02	0.36	0.07	9.6E-07	7434	3.9E-01
rs12364091	11	108948790	t	0.48	-0.08	0.02	3.0E-06	8281	5.7E-01
rs112769294	11	116058638	c	0.04	-0.23	0.05	1.1E-05	8281	9.6E-01
rs186243834	11	108952887	t	0.01	-0.49	0.11	1.3E-05	6379	7.9E-01
rs34419699	11	26974668	a	0.38	-0.08	0.02	2.3E-05	8281	2.6E-01
rs113882904	11	4559006	t	0.09	0.12	0.03	2.8E-05	8281	2.8E-01
11:108806729	11	108806729	c	1.00	0.59	0.14	3.6E-05	6379	5.2E-01
rs4586111	11	91092541	t	0.27	-0.07	0.02	6.4E-05	8281	6.2E-02
rs80325483	11	110235070	a	0.07	0.14	0.03	6.5E-05	8281	6.5E-01
rs473409	11	100905709	t	0.75	0.07	0.02	6.8E-05	8281	7.5E-01
rs148671966	11	4947159	a	0.01	0.42	0.11	6.8E-05	6192	9.3E-01
rs2276044	11	59814287	a	0.73	0.07	0.02	8.2E-05	8281	6.3E-01
rs61230581	11	134381842	t	0.98	0.21	0.05	9.0E-05	8281	8.1E-01
rs61892485	11	104000605	t	0.02	0.25	0.06	9.1E-05	7434	3.4E-02
rs11030023	11	27505351	a	0.27	-0.11	0.03	9.6E-05	5680	4.6E-01
rs552306	11	102676157	a	0.56	-0.06	0.02	9.7E-05	8281	8.1E-01
rs73008761	11	108879992	a	0.81	0.08	0.02	9.9E-05	8281	8.9E-01
11:117668466	11	117668466	t	0.01	-0.47	0.12	9.9E-05	7226	5.3E-01
rs61901921	11	131387627	t	0.96	-0.18	0.05	1.0E-04	8281	8.5E-02
rs10896999	11	59812501	t	0.73	0.07	0.02	1.0E-04	8281	7.6E-01
rs3764010	12	27845924	t	0.69	-0.08	0.02	8.1E-06	8281	7.4E-01
rs148821368	12	55081556	a	0.02	-0.32	0.07	2.0E-05	6379	5.6E-01
rs78934650	12	96489218	a	0.01	-0.40	0.09	2.3E-05	8281	7.1E-01
rs11183798	12	47604334	a	0.89	-0.11	0.03	2.7E-05	8281	3.0E-01
rs10778218	12	103565047	a	0.53	0.07	0.02	2.8E-05	8281	7.6E-01
rs61940901	12	110367425	a	0.99	-0.39	0.09	3.1E-05	7226	8.6E-01
rs113840319	12	90464900	t	0.02	0.28	0.07	3.2E-05	8281	1.1E-01
rs35816872	12	5124559	a	0.98	0.26	0.06	4.3E-05	8281	3.4E-01
rs12371323	12	53143600	t	0.96	-0.18	0.05	5.1E-05	8281	7.9E-01
12:44475398	12	44475398	a	0.01	-0.42	0.10	6.0E-05	8281	6.9E-01
rs10841495	12	20518025	t	0.46	-0.07	0.02	6.6E-05	8281	2.5E-01
12:46453035	12	46453035	t	1.00	-0.72	0.18	6.9E-05	6379	4.3E-01
rs11060061	12	129478543	c	0.91	0.12	0.03	7.4E-05	8281	9.6E-01
12:66624289	12	66624289	c	0.01	-0.36	0.09	8.6E-05	6379	7.3E-01
rs138828631	12	98807810	t	0.98	-0.28	0.07	8.7E-05	7434	4.4E-01
rs75084335	12	76981753	c	0.93	-0.13	0.03	9.0E-05	8281	5.1E-01
rs1870918	12	25934195	t	0.87	-0.09	0.02	9.5E-05	8281	8.5E-01
rs4077658	12	57586154	a	0.28	0.07	0.02	9.5E-05	8281	6.5E-01
rs11612551	12	57620254	a	0.25	0.07	0.02	1.0E-04	8281	2.5E-01
rs17084163	13	27036561	a	0.04	-0.21	0.05	6.8E-06	8281	3.9E-01
rs78541762	13	102670710	t	0.98	-0.42	0.10	3.8E-05	7434	4.8E-01
rs113501787	13	81476734	t	0.08	-0.13	0.03	3.8E-05	8281	7.9E-01
rs148916872	13	24186629	a	0.99	0.46	0.11	4.9E-05	7434	1.4E-01
rs77147879	13	64732546	a	0.97	0.19	0.05	6.7E-05	8281	6.1E-01
rs149792401	13	23791443	t	0.97	-0.26	0.07	9.1E-05	6379	5.8E-01
rs9707097	13	97352061	a	0.20	0.08	0.02	1.0E-04	8281	7.3E-01
rs11160514	14	99812105	t	0.25	-0.09	0.02	1.0E-05	8281	4.8E-02
rs117875527	14	74653762	a	0.02	0.35	0.08	1.2E-05	6379	8.3E-01
14:33025412	14	33025412	a	0.99	-0.46	0.11	2.9E-05	7226	7.1E-01
14:33009240	14	33009240	t	0.99	-0.45	0.11	3.4E-05	7226	7.5E-01
14:33019979	14	33019979	t	0.99	-0.45	0.11	3.4E-05	7226	7.0E-01
rs2164911	14	83296926	a	0.78	-0.08	0.02	3.5E-05	8281	8.6E-01
rs142113294	14	36424549	t	0.01	0.43	0.10	3.7E-05	6379	6.8E-01
rs34879807	14	97943660	a	0.97	0.27	0.07	5.5E-05	7226	4.6E-01
14:33003345	14	33003345	a	0.99	-0.44	0.11	6.1E-05	7226	7.2E-01
14:33016867	14	33016867	a	0.01	0.44	0.11	6.5E-05	7226	7.7E-01
14:79833389	14	79833389	t	0.01	0.29	0.07	6.6E-05	8281	8.1E-01
14:33017917	14	33017917	t	0.01	0.44	0.11	6.7E-05	7226	7.2E-01
rs35851318	14	22889943	a	0.02	-0.29	0.07	6.9E-05	7434	4.3E-02
14:33000315	14	33000315	t	0.99	-0.42	0.11	6.9E-05	7226	5.8E-01
14:33025461	14	33025461	t	0.01	0.46	0.11	7.0E-05	7226	7.8E-01
14:33009762	14	33009762	a	0.01	0.43	0.11	7.1E-05	7226	7.6E-01
14:33021108	14	33021108	c	0.01	0.44	0.11	7.2E-05	7226	7.4E-01
14:32997336	14	32997336	t	0.01	0.42	0.11	7.2E-05	7226	6.3E-01
rs112417316	14	71155479	t	0.15	-0.09	0.02	7.8E-05	8281	3.0E-02
rs183987113	14	33010907	t	0.01	0.43	0.11	8.8E-05	7226	7.0E-01
rs10148050	14	71155984	a	0.79	0.08	0.02	1.0E-04	8281	8.6E-02
rs8030131	15	75979782	t	0.57	0.07	0.02	4.9E-06	8281	8.5E-03
rs8026873	15	37150169	t	0.08	-0.13	0.03	2.3E-05	8281	1.5E-01
rs1223880	15	31441816	a	0.42	-0.07	0.02	5.6E-05	8281	9.3E-01
rs8031359	15	62295973	t	0.98	-0.37	0.09	6.2E-05	6379	4.5E-01
rs75019905	15	25997990	t	0.01	-0.38	0.10	9.4E-05	7434	5.9E-01
rs118103075	15	37166423	a	0.95	0.15	0.04	1.0E-04	8281	6.9E-02
rs7202426	16	55754793	a	0.03	0.25	0.06	4.5E-06	8281	6.7E-01
rs149402398	16	77526985	a	0.02	0.38	0.09	1.2E-05	7226	7.1E-01
16:85953213	16	85953213	t	0.99	-0.44	0.10	1.9E-05	5537	8.6E-01
rs76116562	16	27983653	t	0.94	0.17	0.04	2.8E-05	7434	3.5E-03
rs12919186	16	85892631	t	0.83	-0.09	0.02	3.2E-05	8281	9.3E-01
rs74033398	16	88827906	a	0.07	0.14	0.03	5.7E-05	8281	9.0E-01
rs146738020	16	73191886	a	0.95	0.17	0.04	7.2E-05	8281	6.8E-01
rs2549733	16	80860190	t	0.03	-0.21	0.05	8.8E-05	8281	9.7E-01
rs72792726	16	74722951	t	0.11	-0.11	0.03	1.1E-04	8281	6.8E-02
rs7212919	17	36894768	a	0.93	0.16	0.04	4.4E-06	8281	6.4E-02
rs2003552	17	3857915	t	0.55	0.07	0.02	1.2E-05	8281	2.2E-01
rs8078608	17	74928931	t	0.42	0.07	0.02	1.5E-05	8281	3.2E-01
rs9902711	17	14874290	t	0.16	0.09	0.02	2.8E-05	8281	7.9E-02
rs62053851	17	5571973	t	0.05	0.17	0.04	4.7E-05	8281	8.0E-01
17:79958185	17	79958185	a	0.01	0.53	0.13	5.5E-05	6379	6.7E-01
rs2411140	17	75640712	a	0.24	0.08	0.02	6.0E-05	8281	6.0E-01
rs149842368	17	47612953	t	0.02	0.27	0.07	6.5E-05	8281	8.6E-01
rs7211866	17	33676586	a	0.09	-0.12	0.03	7.4E-05	8281	5.8E-01
rs34198089	17	72840011	a	0.08	0.13	0.03	7.7E-05	8281	1.9E-01
rs7221150	17	27387415	a	0.07	0.13	0.03	9.0E-05	8281	1.2E-02
rs76176299	17	13730073	a	0.98	0.28	0.07	9.1E-05	7434	2.5E-02
17:18860566	17	18860566	a	0.01	-0.55	0.14	9.2E-05	5537	6.6E-01
rs144660143	17	79943415	a	0.01	0.49	0.13	9.5E-05	7434	9.3E-01
rs62058747	17	14885739	a	0.17	0.09	0.02	1.0E-04	8281	1.7E-01
18:60235896	18	60235896	t	1.00	-0.62	0.14	5.5E-06	6379	2.4E-01
rs79342203	18	10938080	t	0.07	0.15	0.04	2.2E-05	8281	7.9E-01
rs72934035	18	63348373	a	0.04	0.19	0.05	8.6E-05	8281	1.2E-01
rs17766830	18	44040660	t	0.74	0.07	0.02	1.1E-04	8281	6.8E-01
19:41778446	19	41778446	t	0.01	-0.62	0.13	1.7E-06	5680	1.5E-01
19:41797145	19	41797145	a	0.99	0.60	0.13	3.1E-06	5680	2.1E-01
19:41741557	19	41741557	a	0.01	-0.60	0.13	5.9E-06	5680	5.1E-01
rs112737085	19	24122806	a	0.01	-0.38	0.09	1.7E-05	8281	3.6E-01
rs7256603	19	4749660	a	0.13	-0.11	0.02	2.2E-05	8281	6.6E-01
rs8107443	19	47707427	t	0.73	0.08	0.02	2.6E-05	8281	7.9E-01
rs117095304	19	48067378	t	0.95	0.17	0.04	3.3E-05	8281	1.2E-01
rs144016708	19	52535072	a	0.04	0.17	0.04	3.5E-05	8281	7.3E-01
19:1137743	19	1137743	t	0.04	-0.24	0.06	4.4E-05	6379	6.5E-01
rs117365079	19	41801990	t	0.01	-0.56	0.14	5.7E-05	6379	6.4E-01
rs6510760	19	3565253	a	0.06	0.16	0.04	7.6E-05	8281	6.5E-01
rs145511154	19	56261579	a	0.98	-0.36	0.09	9.1E-05	5680	6.2E-01
rs111589672	19	48045905	t	0.06	-0.14	0.04	1.1E-04	8281	1.9E-01
rs79847198	20	61436502	t	0.24	-0.09	0.02	4.6E-06	8281	5.7E-01
rs857251	20	3116192	t	0.50	-0.07	0.02	8.8E-06	8281	3.7E-02
rs2746259	20	61456061	a	0.62	-0.07	0.02	2.3E-05	8281	6.0E-01
rs148621777	20	48726508	a	0.95	0.20	0.05	3.8E-05	7226	4.4E-01
rs3761303	20	61333430	c	0.64	0.07	0.02	5.4E-05	8281	4.1E-01
rs150029694	20	61410166	a	0.02	0.31	0.08	7.3E-05	6379	4.7E-03
rs62208555	20	55208894	c	0.99	0.34	0.09	8.0E-05	8281	4.3E-01
rs2422848	20	3098304	t	0.64	0.07	0.02	1.0E-04	8281	5.8E-01
rs143471541	21	18316709	a	0.99	-0.47	0.10	5.5E-06	6379	1.2E-01
rs117395775	21	39617442	t	0.05	0.17	0.04	5.6E-05	8281	3.4E-01
rs17475999	21	23186211	a	0.92	0.12	0.03	8.3E-05	8281	1.9E-02
rs9647169	21	38214869	a	0.62	0.07	0.02	9.3E-05	8281	5.0E-01
rs71316695	21	41130863	t	0.03	-0.22	0.06	9.6E-05	7226	7.4E-01
rs78960551	21	23214541	t	0.08	-0.12	0.03	1.0E-04	8281	3.1E-02
rs62227665	22	44495708	t	0.03	0.27	0.06	6.7E-06	7226	6.0E-01
rs5994697	22	33607304	a	0.37	0.08	0.02	8.8E-06	8281	8.1E-01
rs79847867	22	16495833	a	0.09	-0.17	0.04	1.2E-05	6379	3.5E-01
rs4823743	22	48677229	a	0.08	0.13	0.03	1.3E-05	8281	9.4E-01
rs147299285	22	21393457	a	0.98	0.32	0.08	2.5E-05	7226	6.2E-01
rs12373985	22	33571695	t	0.06	-0.17	0.04	8.4E-05	7434	7.7E-01
rs112097977	22	33604853	t	0.80	-0.08	0.02	1.0E-04	8281	2.3E-01
rs2935211	1	213110556	t	0.54	0.08	0.02	3.0E-06	8281	2.0E-01
rs12734221	1	19194086	a	0.70	-0.08	0.02	1.3E-05	8281	1.0E+00
rs17350634	1	173283027	t	0.05	-0.20	0.05	1.5E-05	8281	9.3E-01
rs74153084	1	248317806	t	0.04	-0.20	0.05	1.8E-05	8281	7.0E-01
rs643806	1	54698111	a	0.57	0.07	0.02	1.8E-05	8281	9.0E-01
rs78681635	1	14654840	a	0.05	-0.20	0.05	2.1E-05	8281	6.9E-02
rs1027305	1	95172577	c	0.84	-0.09	0.02	3.3E-05	8281	7.4E-01
1:31543894	1	31543894	t	0.01	-0.41	0.10	3.3E-05	6379	1.2E-01
rs77501380	1	8783712	a	0.02	0.36	0.09	3.7E-05	6379	7.9E-01
rs148419224	1	163881569	a	0.02	0.28	0.07	4.1E-05	8281	3.6E-01
rs76361015	1	48217341	a	0.04	-0.20	0.05	4.2E-05	8281	8.0E-01
rs41279704	1	109794123	c	0.03	-0.27	0.07	5.0E-05	7226	1.9E-01
rs1396897	1	229327363	t	0.78	0.08	0.02	6.2E-05	8281	6.6E-01
rs142278297	1	219060558	t	0.98	-0.36	0.09	6.7E-05	7226	1.8E-02
rs143889598	1	217353043	c	0.99	-0.57	0.14	7.8E-05	6379	7.7E-01
rs78155593	1	35217360	a	0.11	-0.11	0.03	8.3E-05	8281	1.6E-01
rs61498614	1	147255017	t	0.04	-0.19	0.05	8.7E-05	8281	9.5E-01
rs971814	1	5707162	a	0.43	-0.06	0.02	9.0E-05	8281	9.2E-01
rs2807360	1	22490171	c	0.38	0.07	0.02	9.9E-05	8281	8.6E-01
rs2807361	1	22489213	c	0.38	0.07	0.02	1.0E-04	8281	8.6E-01
2:151768690	2	151768690	a	0.02	0.32	0.07	1.6E-06	6379	9.8E-01
rs116138688	2	231193904	t	0.02	0.37	0.08	2.4E-06	7226	1.2E-01
2:37899467	2	37899467	t	0.01	0.40	0.09	1.1E-05	6379	1.9E-01
rs6743252	2	83122583	t	0.16	-0.10	0.02	1.4E-05	8281	3.5E-01
rs138706496	2	230025041	a	0.02	-0.29	0.07	1.8E-05	8281	8.4E-01
rs143226429	2	35489652	a	0.02	-0.43	0.11	3.8E-05	7434	1.0E+00
2:222289062	2	222289062	a	0.98	0.32	0.08	4.0E-05	6379	9.3E-01
rs12996614	2	127705949	c	0.95	-0.16	0.04	4.2E-05	8281	1.6E-01
rs143426008	2	16378459	a	0.02	-0.37	0.09	4.2E-05	6379	1.0E+00
rs3845732	2	170216868	t	0.23	0.08	0.02	5.1E-05	8281	4.4E-01
rs62127380	2	18746191	a	0.08	-0.12	0.03	5.5E-05	8281	1.6E-01
rs151051844	2	112747556	t	0.02	0.30	0.07	5.7E-05	6379	7.4E-01
rs1920481	2	41816126	t	0.56	0.07	0.02	6.1E-05	8281	9.6E-01
rs3860446	2	104489351	t	0.30	-0.07	0.02	6.2E-05	8281	7.1E-01
rs56666949	2	56090472	t	0.09	-0.11	0.03	6.8E-05	8281	5.2E-01
rs12986742	2	58975143	t	0.56	-0.06	0.02	7.5E-05	8281	4.1E-01
rs78086428	2	66077953	t	0.07	0.13	0.03	7.9E-05	8281	2.3E-01
2:122753571	2	122753571	a	0.01	0.44	0.11	8.3E-05	7434	1.9E-01
rs12990748	2	45256176	a	0.60	0.07	0.02	9.5E-05	8281	9.7E-01
rs11899089	2	83164917	a	0.85	0.09	0.02	1.0E-04	8281	2.9E-01
rs35671868	3	25640522	t	0.95	-0.22	0.05	1.1E-06	7226	5.9E-01
rs71316441	3	10983209	a	0.97	-0.24	0.05	8.0E-06	8281	1.9E-01
rs111328127	3	99953844	t	0.95	-0.19	0.04	1.6E-05	8281	8.5E-01
rs73874151	3	131310592	a	0.06	-0.14	0.03	3.5E-05	8281	8.3E-01
rs1521296	3	118614640	a	0.83	0.09	0.02	4.0E-05	8281	2.0E-01
rs7630416	3	67305449	a	0.60	0.07	0.02	4.3E-05	8281	8.6E-01
rs145862800	3	159041374	a	0.01	0.63	0.16	5.5E-05	5745	1.4E-02
rs11927265	3	63830118	t	0.03	0.21	0.05	6.5E-05	8281	2.6E-01
rs830522	3	71704888	a	0.27	-0.08	0.02	6.8E-05	8281	3.0E-01
rs142443324	3	186736418	t	0.02	0.24	0.06	7.4E-05	8281	3.4E-01
rs6764847	3	167517772	a	0.47	0.06	0.02	9.7E-05	8281	3.0E-01
rs150864553	3	88136305	t	0.02	0.26	0.07	9.7E-05	6379	1.7E-01
rs13326405	3	146332086	a	0.93	-0.13	0.03	1.0E-04	8281	1.5E-02
rs74488642	4	106442201	a	0.07	-0.17	0.04	5.3E-06	8281	2.5E-01
rs7674220	4	106148758	c	0.57	-0.08	0.02	5.7E-06	8281	3.9E-01
rs79292931	4	99680979	a	0.03	-0.28	0.06	1.1E-05	7226	3.4E-01
rs4467504	4	176526152	c	0.03	0.23	0.05	1.9E-05	8281	1.4E-02
rs141945881	4	104706086	a	0.98	-0.38	0.09	3.5E-05	6379	2.7E-02
rs9312076	4	62251077	t	0.39	0.07	0.02	3.9E-05	8281	3.5E-01
rs147799923	4	176326824	t	0.02	0.48	0.12	3.9E-05	5537	2.2E-01
rs10002958	4	31744915	a	0.59	0.07	0.02	4.2E-05	8281	1.2E-01
4:78555310	4	78555310	a	0.01	0.39	0.09	4.7E-05	7226	6.8E-01
rs150258647	4	176171190	t	0.08	0.13	0.03	5.6E-05	8281	6.0E-01
rs4640670	4	9911809	a	0.02	0.22	0.06	6.1E-05	8281	9.4E-01
rs79762476	4	42556341	t	0.04	-0.18	0.05	7.2E-05	8281	3.8E-01
rs79947031	4	91829969	t	0.75	0.08	0.02	8.0E-05	8281	6.0E-01
rs4057776	4	164202185	c	0.03	0.21	0.05	8.2E-05	7434	9.6E-01
rs114657164	4	111934399	a	0.03	-0.24	0.06	8.2E-05	6379	4.5E-01
rs10031992	4	149349063	t	0.48	-0.06	0.02	8.3E-05	8281	1.6E-01
rs28806288	4	151048211	a	0.78	0.08	0.02	9.2E-05	8281	3.9E-01
rs188503477	4	10334822	a	0.01	-0.33	0.09	9.6E-05	8281	9.4E-01
rs115021067	4	169388122	a	0.03	0.19	0.05	1.0E-04	8281	6.3E-01
rs7718768	5	178536089	a	0.31	0.09	0.02	5.8E-07	8281	9.8E-01
rs142638420	5	6322511	a	0.03	0.29	0.06	5.9E-06	7434	8.1E-01
rs2059776	5	178539400	t	0.30	0.09	0.02	1.0E-05	6379	8.7E-01
rs141022235	5	114152674	a	0.06	0.16	0.04	1.2E-05	8281	1.8E-01
rs440399	5	113929835	t	0.68	-0.07	0.02	2.0E-05	8281	4.6E-01
rs4404668	5	114257199	a	0.46	-0.07	0.02	3.8E-05	8281	4.8E-01
rs34323041	5	116238342	c	0.96	0.18	0.04	4.0E-05	8281	2.9E-01
rs35961767	5	83296636	a	0.96	-0.19	0.05	5.7E-05	7434	4.6E-01
5:142626622	5	142626622	a	0.01	-0.51	0.13	6.0E-05	5745	3.4E-01
rs1842229	5	153989125	t	0.40	0.07	0.02	6.2E-05	8281	9.1E-01
rs17079244	5	177490137	t	0.05	-0.15	0.04	7.0E-05	8281	4.0E-01
rs186613029	5	30069423	a	0.02	0.29	0.07	7.2E-05	8281	9.7E-01
rs1122900	5	36689181	a	0.43	-0.06	0.02	7.9E-05	8281	7.3E-01
rs60667001	5	27972220	t	0.06	-0.16	0.04	7.9E-05	7226	4.4E-01
rs7702293	5	114412182	a	0.85	0.09	0.02	8.1E-05	8281	9.4E-01
rs78364319	5	36456446	a	0.91	-0.11	0.03	9.2E-05	8281	7.2E-01
rs13153626	5	116238585	a	0.96	0.17	0.04	1.0E-04	8281	2.6E-01
rs77371363	6	67356632	a	0.06	-0.19	0.04	3.2E-07	8281	4.1E-01
rs142773929	6	127193524	a	0.03	-0.31	0.06	3.9E-07	8281	9.6E-01
rs146096428	6	126625121	a	0.02	-0.30	0.06	1.1E-06	8281	9.4E-01
rs557544	6	109020332	t	0.65	0.08	0.02	1.3E-05	8281	8.8E-01
6:40582491	6	40582491	a	1.00	-0.81	0.19	1.7E-05	5137	8.2E-02
rs9347378	6	160421263	a	0.02	0.25	0.06	1.8E-05	8281	7.1E-01
rs77262307	6	105385725	t	0.05	-0.16	0.04	1.8E-05	8281	9.4E-01
rs9360229	6	67478663	a	0.78	0.08	0.02	2.4E-05	8281	4.8E-01
rs111887779	6	75508794	a	0.10	-0.12	0.03	2.7E-05	8281	8.9E-02
6:91487222	6	91487222	a	0.01	-0.52	0.12	2.7E-05	6379	9.6E-01
rs2754770	6	24752593	a	0.45	-0.07	0.02	2.9E-05	8281	3.7E-01
rs147173490	6	75564033	a	0.01	-0.47	0.11	3.0E-05	6379	8.9E-01
rs72939521	6	111359363	a	0.05	0.19	0.04	3.1E-05	8281	4.4E-01
rs144348288	6	157394953	a	0.04	0.19	0.05	3.3E-05	8281	9.9E-01
rs240974	6	111649316	t	0.57	0.07	0.02	3.7E-05	8281	7.8E-02
rs76389789	6	44307639	a	0.01	-0.42	0.10	4.2E-05	8281	8.0E-01
rs12197333	6	45973572	c	0.62	0.07	0.02	4.3E-05	8281	5.7E-01
rs141275590	6	40535556	c	0.98	-0.26	0.06	5.2E-05	7226	8.3E-01
rs2747683	6	24880052	t	0.61	-0.07	0.02	5.3E-05	8281	6.8E-01
rs12665468	6	148896616	a	0.15	0.09	0.02	5.4E-05	8281	5.8E-01
rs9491675	6	127251021	a	0.16	0.09	0.02	5.8E-05	8281	9.4E-01
rs2793429	6	24457574	a	0.05	0.17	0.04	6.0E-05	8281	2.4E-02
rs6941065	6	34879203	a	0.91	0.12	0.03	7.0E-05	8281	4.7E-02
rs114511114	6	44331175	a	0.01	-0.41	0.10	7.5E-05	8281	7.8E-01
rs141755014	6	162636746	t	0.98	0.32	0.08	8.4E-05	7226	1.4E-01
rs149391667	6	128531338	a	0.98	0.30	0.08	9.1E-05	7226	7.0E-01
rs3212233	6	24657482	c	0.33	-0.07	0.02	1.0E-04	8281	1.5E-01
rs11972291	7	135340409	t	0.37	-0.08	0.02	2.0E-06	8281	7.3E-01
rs11763211	7	38676809	t	0.41	0.08	0.02	2.7E-06	8281	7.8E-01
7:120369709	7	120369709	a	0.01	0.62	0.13	3.6E-06	7434	7.3E-01
rs6461551	7	21351951	a	0.47	-0.07	0.02	1.6E-05	8281	9.6E-01
rs59444492	7	54734706	t	0.19	-0.09	0.02	1.9E-05	8281	9.6E-01
rs17144321	7	21392007	t	0.16	0.10	0.02	2.0E-05	8281	2.3E-01
rs13231286	7	73414589	a	0.55	0.07	0.02	2.7E-05	8281	7.3E-01
rs7787767	7	151718123	a	0.65	0.08	0.02	3.2E-05	8281	3.8E-01
rs62463035	7	134042217	t	0.98	-0.31	0.07	3.3E-05	6379	5.0E-01
rs76647847	7	73429195	t	0.23	-0.11	0.03	3.7E-05	6379	3.3E-01
rs138727563	7	1719117	a	0.03	0.26	0.06	4.2E-05	7226	4.8E-01
7:33327729	7	33327729	a	0.02	-0.31	0.08	4.4E-05	6379	8.1E-01
rs2735178	7	38366777	t	0.21	-0.08	0.02	4.4E-05	8281	7.9E-01
rs3112353	7	135392322	a	0.43	0.07	0.02	4.5E-05	8281	6.5E-01
rs117989474	7	30867802	t	0.98	-0.22	0.05	5.2E-05	8281	9.9E-01
rs76803374	7	9538662	c	0.03	0.30	0.07	5.8E-05	8281	6.4E-01
rs10242704	7	30904657	t	0.03	0.22	0.06	6.2E-05	6379	4.5E-01
rs148081019	7	33515481	t	0.02	-0.32	0.08	6.9E-05	6379	7.7E-01
7:33215835	7	33215835	c	0.02	-0.32	0.08	7.3E-05	6379	5.9E-01
rs7804538	7	9661968	a	0.68	0.07	0.02	7.4E-05	8281	5.4E-01
7:120275763	7	120275763	t	0.00	0.64	0.16	7.6E-05	6379	6.6E-01
7:33527492	7	33527492	c	0.02	-0.31	0.08	8.1E-05	6379	7.6E-01
7:132938892	7	132938892	a	0.99	0.42	0.11	8.3E-05	5680	1.4E-02
rs140965280	7	158792428	t	0.02	-0.28	0.07	8.5E-05	8281	6.7E-01
rs62471389	7	133366672	t	0.98	-0.32	0.08	9.2E-05	6379	7.9E-01
rs10954433	7	133586349	a	0.01	0.35	0.09	1.0E-04	6379	2.6E-01
rs12546526	8	143587121	t	0.14	0.12	0.02	1.5E-06	8281	3.1E-01
rs3849847	8	2369366	a	0.10	-0.12	0.03	1.1E-05	8281	3.8E-02
rs72678460	8	113710487	a	0.16	0.10	0.02	1.1E-05	8281	8.4E-01
8:114422424	8	114422424	a	0.01	-0.42	0.10	1.4E-05	6379	6.2E-01
rs62521087	8	65584989	c	0.97	0.23	0.05	1.5E-05	8281	2.0E-01
8:114473114	8	114473114	t	0.01	-0.40	0.09	2.0E-05	6379	6.6E-01
rs6990952	8	133542619	a	0.66	-0.07	0.02	2.2E-05	8281	6.5E-01
rs77477207	8	125617524	a	0.03	-0.22	0.05	3.9E-05	8281	5.2E-01
rs71528708	8	90480109	a	0.10	0.12	0.03	3.9E-05	8281	5.8E-01
rs28435838	8	128391009	a	0.99	-0.47	0.11	4.6E-05	5745	7.4E-01
rs28449777	8	143621361	a	0.75	-0.08	0.02	4.8E-05	8281	1.9E-01
8:114499818	8	114499818	a	0.01	-0.37	0.09	4.9E-05	6379	9.4E-01
rs148463967	8	1143134	t	0.02	-0.32	0.08	5.8E-05	7226	8.2E-01
rs72721987	8	135840571	a	0.04	0.18	0.05	6.3E-05	8281	3.8E-01
8:19584927	8	19584927	t	0.01	0.36	0.09	6.4E-05	8281	1.3E-01
rs73218375	8	24493480	a	0.02	-0.29	0.07	8.8E-05	8281	5.4E-01
rs1257825	8	114660444	a	0.15	-0.09	0.02	8.8E-05	8281	9.2E-01
8:32036364	8	32036364	a	1.00	0.71	0.18	9.0E-05	6379	6.4E-01
rs73225105	8	24406540	t	0.01	-0.36	0.09	9.6E-05	8281	8.9E-01
rs2721884	8	133534265	a	0.71	-0.07	0.02	1.1E-04	8281	5.0E-01
rs74773289	9	21436163	a	0.02	0.30	0.06	3.6E-06	8281	9.9E-01
rs10985850	9	125747959	a	0.93	0.17	0.04	3.8E-06	8281	8.7E-01
rs113441132	9	4693755	a	0.02	0.29	0.06	6.6E-06	8281	8.7E-01
rs13293322	9	2970188	t	0.04	-0.19	0.04	1.3E-05	8281	7.0E-01
rs111414677	9	102569508	t	0.03	-0.26	0.06	1.3E-05	8281	7.9E-01
9:140993471	9	140993471	t	0.99	0.37	0.09	2.6E-05	7226	9.4E-01
rs117774839	9	75961343	a	0.98	0.28	0.07	5.8E-05	8281	6.2E-01
rs113565745	9	26589716	t	0.13	-0.10	0.03	6.8E-05	8281	2.7E-01
rs7034818	9	4325042	t	0.26	-0.08	0.02	7.2E-05	8281	6.3E-01
rs2821504	9	9826779	t	0.80	0.08	0.02	8.2E-05	8281	6.4E-01
rs12553169	9	118082239	a	0.84	-0.09	0.02	8.6E-05	8281	9.9E-01
rs11185709	9	137174079	a	0.10	-0.12	0.03	8.9E-05	8281	8.3E-01
9:37717167	9	37717167	c	0.99	-0.37	0.09	9.5E-05	7434	4.5E-02
rs73656415	9	103751098	t	0.03	-0.25	0.07	9.9E-05	7434	4.8E-01
rs2821517	9	9825445	c	0.24	-0.08	0.02	1.1E-04	8281	6.0E-01
rs55927248	10	12037175	a	0.07	0.16	0.04	1.4E-05	8281	2.6E-01
rs76217774	10	135295214	a	0.01	-0.37	0.08	1.5E-05	7226	9.0E-01
rs76800802	10	73406127	t	0.05	0.19	0.05	2.1E-05	7434	6.4E-01
rs112606469	10	118681732	a	0.98	-0.27	0.07	3.1E-05	7226	3.8E-01
10:403587	10	403587	a	0.01	-0.49	0.12	3.6E-05	6379	8.9E-01
10:201776	10	201776	a	0.01	-0.49	0.12	3.8E-05	6379	9.6E-01
10:363602	10	363602	t	0.99	0.46	0.11	4.2E-05	6379	9.6E-01
10:91746379	10	91746379	t	0.99	-0.53	0.13	4.2E-05	6379	9.1E-01
10:373958	10	373958	a	0.01	-0.46	0.11	4.4E-05	6379	8.0E-01
rs951546	10	66225599	t	0.02	0.30	0.08	5.1E-05	7434	3.7E-01
rs141941465	10	1657125	a	0.03	-0.22	0.06	6.0E-05	8281	1.5E-01
rs10762742	10	78720608	t	0.56	0.07	0.02	6.0E-05	8281	1.4E-01
rs2808063	10	32053610	t	0.32	-0.07	0.02	6.4E-05	8281	3.9E-01
rs2478095	10	25144695	a	0.05	0.16	0.04	6.9E-05	8281	3.7E-01
rs144007647	10	1830693	t	0.01	-0.34	0.09	7.8E-05	7434	4.5E-01
rs11198504	10	120368534	t	0.93	-0.13	0.03	8.1E-05	8281	8.5E-01
rs112971880	10	6245760	a	0.98	-0.29	0.07	8.1E-05	6379	4.5E-01
10:121650730	10	121650730	t	0.01	0.59	0.15	8.2E-05	5537	4.0E-01
rs76788189	10	561860	a	0.02	-0.31	0.08	8.7E-05	5680	5.9E-02
rs58790726	10	70240379	c	0.42	0.07	0.02	9.8E-05	8281	1.3E-01
rs11257147	10	6229681	t	0.95	-0.19	0.05	1.1E-04	6379	7.1E-01
rs80238987	11	119634544	a	0.02	0.36	0.07	9.6E-07	7434	3.9E-01
rs12364091	11	108948790	t	0.48	-0.08	0.02	3.0E-06	8281	5.7E-01
rs112769294	11	116058638	c	0.04	-0.23	0.05	1.1E-05	8281	9.6E-01
rs186243834	11	108952887	t	0.01	-0.49	0.11	1.3E-05	6379	7.9E-01
rs34419699	11	26974668	a	0.38	-0.08	0.02	2.3E-05	8281	2.6E-01
rs113882904	11	4559006	t	0.09	0.12	0.03	2.8E-05	8281	2.8E-01
11:108806729	11	108806729	c	1.00	0.59	0.14	3.6E-05	6379	5.2E-01
rs4586111	11	91092541	t	0.27	-0.07	0.02	6.4E-05	8281	6.2E-02
rs80325483	11	110235070	a	0.07	0.14	0.03	6.5E-05	8281	6.5E-01
rs473409	11	100905709	t	0.75	0.07	0.02	6.8E-05	8281	7.5E-01
rs148671966	11	4947159	a	0.01	0.42	0.11	6.8E-05	6192	9.3E-01
rs2276044	11	59814287	a	0.73	0.07	0.02	8.2E-05	8281	6.3E-01
rs61230581	11	134381842	t	0.98	0.21	0.05	9.0E-05	8281	8.1E-01
rs61892485	11	104000605	t	0.02	0.25	0.06	9.1E-05	7434	3.4E-02
rs11030023	11	27505351	a	0.27	-0.11	0.03	9.6E-05	5680	4.6E-01
rs552306	11	102676157	a	0.56	-0.06	0.02	9.7E-05	8281	8.1E-01
rs73008761	11	108879992	a	0.81	0.08	0.02	9.9E-05	8281	8.9E-01
11:117668466	11	117668466	t	0.01	-0.47	0.12	9.9E-05	7226	5.3E-01
rs61901921	11	131387627	t	0.96	-0.18	0.05	1.0E-04	8281	8.5E-02
rs10896999	11	59812501	t	0.73	0.07	0.02	1.0E-04	8281	7.6E-01
rs3764010	12	27845924	t	0.69	-0.08	0.02	8.1E-06	8281	7.4E-01
rs148821368	12	55081556	a	0.02	-0.32	0.07	2.0E-05	6379	5.6E-01
rs78934650	12	96489218	a	0.01	-0.40	0.09	2.3E-05	8281	7.1E-01
rs11183798	12	47604334	a	0.89	-0.11	0.03	2.7E-05	8281	3.0E-01
rs10778218	12	103565047	a	0.53	0.07	0.02	2.8E-05	8281	7.6E-01
rs61940901	12	110367425	a	0.99	-0.39	0.09	3.1E-05	7226	8.6E-01
rs113840319	12	90464900	t	0.02	0.28	0.07	3.2E-05	8281	1.1E-01
rs35816872	12	5124559	a	0.98	0.26	0.06	4.3E-05	8281	3.4E-01
rs12371323	12	53143600	t	0.96	-0.18	0.05	5.1E-05	8281	7.9E-01
12:44475398	12	44475398	a	0.01	-0.42	0.10	6.0E-05	8281	6.9E-01
rs10841495	12	20518025	t	0.46	-0.07	0.02	6.6E-05	8281	2.5E-01
12:46453035	12	46453035	t	1.00	-0.72	0.18	6.9E-05	6379	4.3E-01
rs11060061	12	129478543	c	0.91	0.12	0.03	7.4E-05	8281	9.6E-01
12:66624289	12	66624289	c	0.01	-0.36	0.09	8.6E-05	6379	7.3E-01
rs138828631	12	98807810	t	0.98	-0.28	0.07	8.7E-05	7434	4.4E-01
rs75084335	12	76981753	c	0.93	-0.13	0.03	9.0E-05	8281	5.1E-01
rs1870918	12	25934195	t	0.87	-0.09	0.02	9.5E-05	8281	8.5E-01
rs4077658	12	57586154	a	0.28	0.07	0.02	9.5E-05	8281	6.5E-01
rs11612551	12	57620254	a	0.25	0.07	0.02	1.0E-04	8281	2.5E-01
rs17084163	13	27036561	a	0.04	-0.21	0.05	6.8E-06	8281	3.9E-01
rs78541762	13	102670710	t	0.98	-0.42	0.10	3.8E-05	7434	4.8E-01
rs113501787	13	81476734	t	0.08	-0.13	0.03	3.8E-05	8281	7.9E-01
rs148916872	13	24186629	a	0.99	0.46	0.11	4.9E-05	7434	1.4E-01
rs77147879	13	64732546	a	0.97	0.19	0.05	6.7E-05	8281	6.1E-01
rs149792401	13	23791443	t	0.97	-0.26	0.07	9.1E-05	6379	5.8E-01
rs9707097	13	97352061	a	0.20	0.08	0.02	1.0E-04	8281	7.3E-01
rs11160514	14	99812105	t	0.25	-0.09	0.02	1.0E-05	8281	4.8E-02
rs117875527	14	74653762	a	0.02	0.35	0.08	1.2E-05	6379	8.3E-01
14:33025412	14	33025412	a	0.99	-0.46	0.11	2.9E-05	7226	7.1E-01
14:33009240	14	33009240	t	0.99	-0.45	0.11	3.4E-05	7226	7.5E-01
14:33019979	14	33019979	t	0.99	-0.45	0.11	3.4E-05	7226	7.0E-01
rs2164911	14	83296926	a	0.78	-0.08	0.02	3.5E-05	8281	8.6E-01
rs142113294	14	36424549	t	0.01	0.43	0.10	3.7E-05	6379	6.8E-01
rs34879807	14	97943660	a	0.97	0.27	0.07	5.5E-05	7226	4.6E-01
14:33003345	14	33003345	a	0.99	-0.44	0.11	6.1E-05	7226	7.2E-01
14:33016867	14	33016867	a	0.01	0.44	0.11	6.5E-05	7226	7.7E-01
14:79833389	14	79833389	t	0.01	0.29	0.07	6.6E-05	8281	8.1E-01
14:33017917	14	33017917	t	0.01	0.44	0.11	6.7E-05	7226	7.2E-01
rs35851318	14	22889943	a	0.02	-0.29	0.07	6.9E-05	7434	4.3E-02
14:33000315	14	33000315	t	0.99	-0.42	0.11	6.9E-05	7226	5.8E-01
14:33025461	14	33025461	t	0.01	0.46	0.11	7.0E-05	7226	7.8E-01
14:33009762	14	33009762	a	0.01	0.43	0.11	7.1E-05	7226	7.6E-01
14:33021108	14	33021108	c	0.01	0.44	0.11	7.2E-05	7226	7.4E-01
14:32997336	14	32997336	t	0.01	0.42	0.11	7.2E-05	7226	6.3E-01
rs112417316	14	71155479	t	0.15	-0.09	0.02	7.8E-05	8281	3.0E-02
rs183987113	14	33010907	t	0.01	0.43	0.11	8.8E-05	7226	7.0E-01
rs10148050	14	71155984	a	0.79	0.08	0.02	1.0E-04	8281	8.6E-02
rs8030131	15	75979782	t	0.57	0.07	0.02	4.9E-06	8281	8.5E-03
rs8026873	15	37150169	t	0.08	-0.13	0.03	2.3E-05	8281	1.5E-01
rs1223880	15	31441816	a	0.42	-0.07	0.02	5.6E-05	8281	9.3E-01
rs8031359	15	62295973	t	0.98	-0.37	0.09	6.2E-05	6379	4.5E-01
rs75019905	15	25997990	t	0.01	-0.38	0.10	9.4E-05	7434	5.9E-01
rs118103075	15	37166423	a	0.95	0.15	0.04	1.0E-04	8281	6.9E-02
rs7202426	16	55754793	a	0.03	0.25	0.06	4.5E-06	8281	6.7E-01
rs149402398	16	77526985	a	0.02	0.38	0.09	1.2E-05	7226	7.1E-01
16:85953213	16	85953213	t	0.99	-0.44	0.10	1.9E-05	5537	8.6E-01
rs76116562	16	27983653	t	0.94	0.17	0.04	2.8E-05	7434	3.5E-03
rs12919186	16	85892631	t	0.83	-0.09	0.02	3.2E-05	8281	9.3E-01
rs74033398	16	88827906	a	0.07	0.14	0.03	5.7E-05	8281	9.0E-01
rs146738020	16	73191886	a	0.95	0.17	0.04	7.2E-05	8281	6.8E-01
rs2549733	16	80860190	t	0.03	-0.21	0.05	8.8E-05	8281	9.7E-01
rs72792726	16	74722951	t	0.11	-0.11	0.03	1.1E-04	8281	6.8E-02
rs7212919	17	36894768	a	0.93	0.16	0.04	4.4E-06	8281	6.4E-02
rs2003552	17	3857915	t	0.55	0.07	0.02	1.2E-05	8281	2.2E-01
rs8078608	17	74928931	t	0.42	0.07	0.02	1.5E-05	8281	3.2E-01
rs9902711	17	14874290	t	0.16	0.09	0.02	2.8E-05	8281	7.9E-02
rs62053851	17	5571973	t	0.05	0.17	0.04	4.7E-05	8281	8.0E-01
17:79958185	17	79958185	a	0.01	0.53	0.13	5.5E-05	6379	6.7E-01
rs2411140	17	75640712	a	0.24	0.08	0.02	6.0E-05	8281	6.0E-01
rs149842368	17	47612953	t	0.02	0.27	0.07	6.5E-05	8281	8.6E-01
rs7211866	17	33676586	a	0.09	-0.12	0.03	7.4E-05	8281	5.8E-01
rs34198089	17	72840011	a	0.08	0.13	0.03	7.7E-05	8281	1.9E-01
rs7221150	17	27387415	a	0.07	0.13	0.03	9.0E-05	8281	1.2E-02
rs76176299	17	13730073	a	0.98	0.28	0.07	9.1E-05	7434	2.5E-02
17:18860566	17	18860566	a	0.01	-0.55	0.14	9.2E-05	5537	6.6E-01
rs144660143	17	79943415	a	0.01	0.49	0.13	9.5E-05	7434	9.3E-01
rs62058747	17	14885739	a	0.17	0.09	0.02	1.0E-04	8281	1.7E-01
18:60235896	18	60235896	t	1.00	-0.62	0.14	5.5E-06	6379	2.4E-01
rs79342203	18	10938080	t	0.07	0.15	0.04	2.2E-05	8281	7.9E-01
rs72934035	18	63348373	a	0.04	0.19	0.05	8.6E-05	8281	1.2E-01
rs17766830	18	44040660	t	0.74	0.07	0.02	1.1E-04	8281	6.8E-01
19:41778446	19	41778446	t	0.01	-0.62	0.13	1.7E-06	5680	1.5E-01
19:41797145	19	41797145	a	0.99	0.60	0.13	3.1E-06	5680	2.1E-01
19:41741557	19	41741557	a	0.01	-0.60	0.13	5.9E-06	5680	5.1E-01
rs112737085	19	24122806	a	0.01	-0.38	0.09	1.7E-05	8281	3.6E-01
rs7256603	19	4749660	a	0.13	-0.11	0.02	2.2E-05	8281	6.6E-01
rs8107443	19	47707427	t	0.73	0.08	0.02	2.6E-05	8281	7.9E-01
rs117095304	19	48067378	t	0.95	0.17	0.04	3.3E-05	8281	1.2E-01
rs144016708	19	52535072	a	0.04	0.17	0.04	3.5E-05	8281	7.3E-01
19:1137743	19	1137743	t	0.04	-0.24	0.06	4.4E-05	6379	6.5E-01
rs117365079	19	41801990	t	0.01	-0.56	0.14	5.7E-05	6379	6.4E-01
rs6510760	19	3565253	a	0.06	0.16	0.04	7.6E-05	8281	6.5E-01
rs145511154	19	56261579	a	0.98	-0.36	0.09	9.1E-05	5680	6.2E-01
rs111589672	19	48045905	t	0.06	-0.14	0.04	1.1E-04	8281	1.9E-01
rs79847198	20	61436502	t	0.24	-0.09	0.02	4.6E-06	8281	5.7E-01
rs857251	20	3116192	t	0.50	-0.07	0.02	8.8E-06	8281	3.7E-02
rs2746259	20	61456061	a	0.62	-0.07	0.02	2.3E-05	8281	6.0E-01
rs148621777	20	48726508	a	0.95	0.20	0.05	3.8E-05	7226	4.4E-01
rs3761303	20	61333430	c	0.64	0.07	0.02	5.4E-05	8281	4.1E-01
rs150029694	20	61410166	a	0.02	0.31	0.08	7.3E-05	6379	4.7E-03
rs62208555	20	55208894	c	0.99	0.34	0.09	8.0E-05	8281	4.3E-01
rs2422848	20	3098304	t	0.64	0.07	0.02	1.0E-04	8281	5.8E-01
rs143471541	21	18316709	a	0.99	-0.47	0.10	5.5E-06	6379	1.2E-01
rs117395775	21	39617442	t	0.05	0.17	0.04	5.6E-05	8281	3.4E-01
rs17475999	21	23186211	a	0.92	0.12	0.03	8.3E-05	8281	1.9E-02
rs9647169	21	38214869	a	0.62	0.07	0.02	9.3E-05	8281	5.0E-01
rs71316695	21	41130863	t	0.03	-0.22	0.06	9.6E-05	7226	7.4E-01
rs78960551	21	23214541	t	0.08	-0.12	0.03	1.0E-04	8281	3.1E-02
rs62227665	22	44495708	t	0.03	0.27	0.06	6.7E-06	7226	6.0E-01
rs5994697	22	33607304	a	0.37	0.08	0.02	8.8E-06	8281	8.1E-01
rs79847867	22	16495833	a	0.09	-0.17	0.04	1.2E-05	6379	3.5E-01
rs4823743	22	48677229	a	0.08	0.13	0.03	1.3E-05	8281	9.4E-01
rs147299285	22	21393457	a	0.98	0.32	0.08	2.5E-05	7226	6.2E-01
rs12373985	22	33571695	t	0.06	-0.17	0.04	8.4E-05	7434	7.7E-01
rs112097977	22	33604853	t	0.80	-0.08	0.02	1.0E-04	8281	2.3E-01
