# Supplementary material for: Low-frequency variation in TP53 has large effects on head circumference and intracranial volume
Source: Nat Commun. 2019 Jan 21;10:357. doi: 10.1038/s41467-018-07863-x (PMC6341110; doi:10.1038/s41467-018-07863-x)
Supplement: Supplementary file 7 — Supplementary Data 4 [file 41467_2018_7863_MOESM7_ESM.gz]

Archive with 1 entries (1 files):
- HC_entire_SumStat_240518.txt
