# Supplementary material for: Low-frequency variation in TP53 has large effects on head circumference and intracranial volume
Source: Nat Commun. 2019 Jan 21;10:357. doi: 10.1038/s41467-018-07863-x (PMC6341110; doi:10.1038/s41467-018-07863-x)
Supplement: Supplementary file 8 — Supplementary Data 5 [file 41467_2018_7863_MOESM8_ESM.ods]

## Sheet: Sheet1
HC (Pediatric) meta-analysis: Gene-based analysis (multiple testing threshold p < 1.7E-06)
Gene locus	Chr	Start (b37)	Stop (b37)	Z	p
PCDHA1	5	140115876	140441929	4.66	1.6E-06
PCDHA2	5	140124444	140441929	4.66	1.5E-06
PCDHA3	5	140130783	140441929	4.69	1.4E-06
PCDHA4	5	140136672	140441929	4.69	1.4E-06
PCDHA5	5	140151361	140441929	4.72	1.2E-06
PCDHA6	5	140157650	140441929	4.72	1.2E-06
PCDHA7	5	140163969	140441929	4.72	1.2E-06
PCDHA8	5	140170907	140441929	4.69	1.3E-06
PCDHA9	5	140177357	140441929	4.69	1.4E-06
HLA-B	6	31271649	31374989	4.84	6.4E-07
ATP6V1G2	6	31462228	31564625	4.89	5.1E-07
NFKBIL1	6	31464628	31576606	5.00	2.9E-07
LTA	6	31489876	31592098	5.11	1.6E-07
TNF	6	31493350	31596112	5.23	8.3E-08
LTB	6	31498335	31600202	5.10	1.7E-07
LST1	6	31503956	31606686	5.00	2.8E-07
NCR3	6	31506660	31610762	4.93	4.1E-07
AIF1	6	31532994	31634798	4.98	3.3E-07
PRRC2A	6	31538450	31655554	4.82	7.2E-07
AGER	6	32098745	32202099	4.78	8.9E-07
GPSM3	6	32108543	32213300	4.85	6.1E-07
BTNL2	6	32312513	32424900	5.01	2.8E-07
HLA-DRA	6	32357619	32462823	4.80	7.9E-07
HLA-DQA2	6	32659163	32764664	5.01	2.7E-07
PDSS2	6	107423761	107830779	5.21	9.2E-08
STX1A	7	73063535	73184017	4.65	1.7E-06
TLE1	9	84148598	84353596	4.70	1.3E-06
RNF169	11	74409913	74603458	4.67	1.5E-06
ABCB9	12	123363539	123509752	4.69	1.4E-06
OGFOD2	12	123409354	123514588	4.85	6.3E-07
ARL6IP4	12	123414880	123517460	5.06	2.1E-07
PITPNM2	12	123418027	123644975	6.15	3.9E-10
MPHOSPH9	12	123590946	123756441	6.23	2.3E-10
C12orf65	12	123667844	123792506	6.07	6.3E-10
CDK2AP1	12	123695538	123806687	5.92	1.7E-09
SBNO1	12	123723656	123884988	5.07	2.0E-07
LOC100293704	12	123799500	123900336	4.73	1.1E-06
SETD8	12	123818704	123943900	5.27	6.7E-08
RILPL2	12	123849936	123971264	5.16	1.2E-07
CFL2	14	35129588	35234029	4.88	5.4E-07
MLST8	16	2205178	2309418	4.73	1.1E-06
BRICD5	16	2209254	2311069	4.72	1.2E-06
PGP	16	2211603	2314822	4.79	8.3E-07
E4F1	16	2223567	2335743	5.01	2.8E-07
DNASE1L2	16	2236468	2338712	4.95	3.7E-07
ECI1	16	2239873	2351602	4.77	9.4E-07
